# Supplementary material for: Expression profile analysis of sheep ovary after superovulation and estrus synchronisation treatment
Source: Vet Med Sci. 2022 Mar 19;8(3):1276–87. doi: 10.1002/vms3.783 (PMC9122410; doi:10.1002/vms3.783)
Supplement: Supplementary file 3 — SUPPORTING INFORMATION [file VMS3-8-1276-s002.xlsx]

## Sheet: Legend
Gene expression profile of ovary at different stages of follicular development after FSH treatment
Supporting material
Table S1. List of primers used in the experiment.
Table S2. Comparison of each sample.
Table S3. The information of all predicted new genes.
Table S4. All differentially expressed genes in sheep ovary.
Table S5. The differentially expressed genes were analyzed by GO analysis.
Table S6. KEGG enrichment analysis of differentially expressed genes in sheep ovary.
Table S7. PPI analysis of differentially expressed genes in sheep ovary.

## Sheet: Table S1
Table S1. List of primers used in the experiment.
Gene name	Primer sequence (forward/reverse)	Annealing Temperature(℃)	Primer length（bp）	Amplicon size (bp)
SLC27A2	AAAGTCAGAATGGCAGTGGG	57.3	20	270
	TTCACCTTTGGGAACCTTG	55.6	19
AMIGO2	CAAAAATCTGTCCAGGGTGC	57.8	20	149
	TGATGTTGTTGTGCCGAATA	55.4	20
ADAM9	TGTGGAGGGCACTTACGATT	57.9	20	295
	GAACAACTCTACATAGCGGGTC	56	22
CYP11A1	ACCGTTATTATCAGAAACCCAT	55.3	22	237
	ACTCAAAGGCAAAGCGAAA	56.1	19
LDLR	CGTCTGTGACTTGGACCTGG	58.3	20	98
	TGGAGCTGTTGCATTGGAA	57.8	19
EIF4EBP1	GACCTGCCCACCATTCCC	60.2	18	133
	TGTCCATCTCAAACTGTGACTCTT	58.2	24
MGARP	GGAAACTTCTTTGGTGCTTACTG	58.1	23	157
	CACTGTCGCCGCTTCTGTC	59.6	19
COBLL1	CTCCTTTAGTAAGTAAGCACCG	54.1	22	124
	GGCATTGGAGGCAGTGGA	59.4	18
PDE1C	TGGTGACTTGAAAGATGGTAAA	55.2	22	109
	AGGTGAGCCCTGAGAACG	55.1	18
CAPN6	TTCTACAACCGACTGCTTCC	55.2	20	126
	CTTGTGCCCCAGTCTCCC	57.9	18
RRM2	CTCCGAGCCGAACCCTAA	58.4	18	187
	TTCCCAGTGCTGAATGTCCT	57.6	20
KPNA2	GGTGGACGGAGGTGCTATC	57.2	19	126
	ACCAGGTCTCGGAAAACG	55.3	18
LMNB1	TCGCCGAATGCTGTCTGA	58.6	18	244
	CCGCTTTCCTCTGGTGGT	57.9	18
PPIA	GGATTTATGTGCCAGGGTG	55.7	19	125
	ATGGACAAGATGCCAGGAC	54.8	19
TNNI3	CAGGACTTGTGCCGAGAACT	57.4	20	148
	TGGGCCGCTTAAACTTGC	59.6	18
BIRC5	GCTCTACCTCAAGGACCACC	56	20	131
	CCAAGTCGGGCTCATTCTC	57.6	19
GTSE1	GGGAGTGGAAGGGTTCATAC	55.7	20	107
	GGCAGTATGTCTCCCGCTTA	57.9	20
AURKB	CGAGCTGCTGGTGGGAAA	60	18	100
	GGGCACAGAAGGAGGGAAC	59	19
APLP2	ACACCCTCCGTCACTACCAG	56.9	20	105
	TCCGCCGTTCTTCAATCA	57.7	20
TNFAIP6	TGTCTGTGCTGCTGGGTG	55.7	18	221
	CATTTGGGAAGCCTGGAG	55.8	18
KLF2	GGCAAGACCTACACCAAGAGC	58.9	21	142
	TGTGCTTGCGGTAGTGGC	58.3	18
β-Actin	CCAACCGTGAGAAGATGACC	57.45	20	97
	CCAGAGGCGTACAGGGACAG	61.55	20

## Sheet: Table S2
Table S2. Comparison of each sample.
sample	total_reads	total_map	unique_map	multi_map	read1_map	read2_map	positive_map	negative_map	splice_map	unsplice_map	proper_map
C29_1	53005034	43719728(82.48%)	41068283(77.48%)	2651445(5.0%)	20616185(38.89%)	20452098(38.59%)	20471721(38.62%)	20596562(38.86%)	18950446(35.75%)	22117837(41.73%)	37029292(69.86%)
C29_2	60677700	50360986(83.0%)	47280112(77.92%)	3080874(5.08%)	23834059(39.28%)	23446053(38.64%)	23558942(38.83%)	23721170(39.09%)	22162809(36.53%)	25117303(41.39%)	42696270(70.37%)
C29_3	53388930	44839002(83.99%)	42178550(79.0%)	2660452(4.98%)	21239468(39.78%)	20939082(39.22%)	21032275(39.39%)	21146275(39.61%)	19000036(35.59%)	23178514(43.41%)	38236166(71.62%)
T29_1	82682890	67937003(82.17%)	63987224(77.39%)	3949779(4.78%)	32081919(38.8%)	31905305(38.59%)	31922871(38.61%)	32064353(38.78%)	26595868(32.17%)	37391356(45.22%)	57988990(70.13%)
T29_2	82475634	67294692(81.59%)	63555854(77.06%)	3738838(4.53%)	32000531(38.8%)	31555323(38.26%)	31684432(38.42%)	31871422(38.64%)	27871740(33.79%)	35684114(43.27%)	56910712(69.0%)
T29_3	74400834	61123995(82.15%)	57632036(77.46%)	3491959(4.69%)	28975894(38.95%)	28656142(38.52%)	28750099(38.64%)	28881937(38.82%)	24060237(32.34%)	33571799(45.12%)	52022620(69.92%)
T27_1	69199984	58278035(84.22%)	54937151(79.39%)	3340884(4.83%)	27507622(39.75%)	27429529(39.64%)	27414126(39.62%)	27523025(39.77%)	22962953(33.18%)	31974198(46.21%)	50206290(72.55%)
T27_2	84907034	70679122(83.24%)	66714211(78.57%)	3964911(4.67%)	33469827(39.42%)	33244384(39.15%)	33279302(39.19%)	33434909(39.38%)	28352449(33.39%)	38361762(45.18%)	60565636(71.33%)
T27_3	77754534	65144708(83.78%)	61556713(79.17%)	3587995(4.61%)	30872987(39.71%)	30683726(39.46%)	30718266(39.51%)	30838447(39.66%)	26560137(34.16%)	34996576(45.01%)	55914658(71.91%)
C27_1	52864316	44499655(84.18%)	42012252(79.47%)	2487403(4.71%)	21069349(39.86%)	20942903(39.62%)	20957472(39.64%)	21054780(39.83%)	17976463(34.0%)	24035789(45.47%)	38280940(72.41%)
C27_2	53229474	45443407(85.37%)	42777957(80.37%)	2665450(5.01%)	21475160(40.34%)	21302797(40.02%)	21342585(40.1%)	21435372(40.27%)	18766074(35.26%)	24011883(45.11%)	39191458(73.63%)
C27_3	54795610	46182847(84.28%)	43399044(79.2%)	2783803(5.08%)	21776914(39.74%)	21622130(39.46%)	21643044(39.5%)	21756000(39.7%)	19640351(35.84%)	23758693(43.36%)	39607702(72.28%)
C51_1	77651986	65331886(84.13%)	61497950(79.2%)	3833936(4.94%)	30810200(39.68%)	30687750(39.52%)	30688997(39.52%)	30808953(39.68%)	28098153(36.18%)	33399797(43.01%)	56050094(72.18%)
C51_2	87366090	72727659(83.24%)	68662036(78.59%)	4065623(4.65%)	34404016(39.38%)	34258020(39.21%)	34241868(39.19%)	34420168(39.4%)	29288279(33.52%)	39373757(45.07%)	62244076(71.25%)
C51_3	82137520	68703445(83.64%)	64575630(78.62%)	4127815(5.03%)	32459963(39.52%)	32115667(39.1%)	32187029(39.19%)	32388601(39.43%)	29752337(36.22%)	34823293(42.4%)	58629786(71.38%)
T51_1	75739298	62363535(82.34%)	58649112(77.44%)	3714423(4.9%)	29445764(38.88%)	29203348(38.56%)	29259627(38.63%)	29389485(38.8%)	27499593(36.31%)	31149519(41.13%)	53051602(70.05%)
T51_2	90270224	74067730(82.05%)	69736018(77.25%)	4331712(4.8%)	34957362(38.73%)	34778656(38.53%)	34793205(38.54%)	34942813(38.71%)	31103872(34.46%)	38632146(42.8%)	62995060(69.78%)
T51_3	100431908	79698447(79.36%)	75107870(74.78%)	4590577(4.57%)	37785611(37.62%)	37322259(37.16%)	37417038(37.26%)	37690832(37.53%)	35143429(34.99%)	39964441(39.79%)	66671984(66.39%)

## Sheet: Table S3
Table S3. The information of all predicted new genes.
gene_id	gene_chr	gene_start	gene_end	gene_strand	gene_length	gene_description
novel.100	NC_019458.2	3543695	3637538	+	10381	PF01391:Collagen triple helix repeat (20 copies)|PF00092:von Willebrand factor type A domain
novel.1000	NC_019458.2	102686216	102767933	-	9252	PF00320:GATA zinc finger|PF16563:Coiled-coil and interaction region of P66A and P66B with MBD2
novel.10000	NC_019464.2	78332033	78335323	-	3291	-
novel.10001	NC_019464.2	78382219	78423408	+	4371	PF00076:RNA recognition motif. (a.k.a. RRM, RBD, or RNP domain)
novel.10004	NC_019464.2	78424072	78426344	.	2273	-
novel.10005	NC_019464.2	78468217	78626988	+	2655	PF10591:Secreted protein acidic and rich in cysteine Ca binding region|PF00086:Thyroglobulin type-1 repeat|PF16597:Thyroglobulin_1 repeat associated disordered domain
novel.10006	NC_019464.2	78611702	78628201	+	1619	-
novel.10007	NC_019464.2	78854629	78900955	-	9719	-
novel.10008	NC_019464.2	78927232	78941452	+	710	-
novel.1001	NC_019458.2	102771236	102785487	-	6371	PF02141:DENN (AEX-3) domain|PF03455:dDENN domain
novel.10011	NC_019464.2	79093516	79163104	-	1758	PF04934:MED6 mediator sub complex component
novel.10013	NC_019464.2	79251064	79325751	-	1910	PF00069:Protein kinase domain
novel.10014	NC_019464.2	79399344	79587975	+	12220	PF05041:Pecanex protein (C-terminus)
novel.10015	NC_019464.2	79656376	80137112	+	8031	PF02145:Rap/ran-GAP|PF11881:C-terminal domain of SPAR protein
novel.1002	NC_019458.2	102787598	102787826	.	229	-
novel.10020	NC_019464.2	80907135	80907459	.	325	-
novel.10021	NC_019464.2	81301406	81333043	+	7596	-
novel.10022	NC_019464.2	81336613	81381784	-	4418	PF01363:FYVE zinc finger
novel.10023	NC_019464.2	81337407	81337984	+	312	-
novel.10024	NC_019464.2	81410496	81462800	+	8724	PF01480:PWI domain
novel.10026	NC_019464.2	81472419	81541316	+	5689	PF01080:Presenilin
novel.10028	NC_019464.2	81544426	81545047	.	622	-
novel.10029	NC_019464.2	81564356	81586241	+	4286	PF00014:Kunitz/Bovine pancreatic trypsin inhibitor domain|PF13927:Immunoglobulin domain|PF16626:Linking region between Kunitz_BPTI and I-set on papilin|PF07679:Immunoglobulin I-set domain
novel.1003	NC_019458.2	102789129	102802461	-	5004	PF12886:Transducer of regulated CREB activity, C terminus|PF12885:Transducer of regulated CREB activity middle domain
novel.10030	NC_019464.2	81590436	81761891	-	3758	PF06311:NUMB domain|PF00640:Phosphotyrosine interaction domain (PTB/PID)
novel.10032	NC_019464.2	81781083	81904865	-	5907	PF13646:HEAT repeats
novel.10033	NC_019464.2	81795353	81796087	.	735	-
novel.10035	NC_019464.2	81808751	81809106	.	356	-
novel.10036	NC_019464.2	81828315	81911885	+	8342	PF08840:BAAT / Acyl-CoA thioester hydrolase C terminal|PF04775:Acyl-CoA thioester hydrolase/BAAT N-terminal region
novel.10042	NC_019464.2	81994296	82039533	-	11250	PF01448:ELM2 domain
novel.10043	NC_019464.2	82122890	82141699	+	2581	PF16884:N-terminal domain of oxidoreductase|PF00107:Zinc-binding dehydrogenase
novel.10044	NC_019464.2	82143089	82186580	+	3107	PF00096:Zinc finger, C2H2 type
novel.10045	NC_019464.2	82186640	82187362	.	723	-
novel.10047	NC_019464.2	82202859	82216491	+	2658	PF01494:FAD binding domain
novel.10048	NC_019464.2	82216722	82251153	-	6395	PF01150:GDA1/CD39 (nucleoside phosphatase) family
novel.1005	NC_019458.2	102811950	102825398	-	6582	PF00071:Ras family
novel.10050	NC_019464.2	82281112	82302017	-	4324	PF00171:Aldehyde dehydrogenase family
novel.10051	NC_019464.2	82302376	82419483	+	2400	-
novel.10052	NC_019464.2	82485041	82501759	-	9535	PF06472:ABC transporter transmembrane region 2|PF00005:ABC transporter
novel.10055	NC_019464.2	82644302	82647822	+	2764	-
novel.10056	NC_019464.2	82649077	82760737	-	9687	PF00683:TB domain|PF00008:EGF-like domain|PF07645:Calcium-binding EGF domain|PF12662:Complement Clr-like EGF-like|PF12661:Human growth factor-like EGF
novel.10057	NC_019464.2	82804198	82849430	-	5620	PF00630:Filamin/ABP280 repeat|PF00632:HECT-domain (ubiquitin-transferase)
novel.10059	NC_019464.2	82849431	82859519	+	2869	PF04900:Fcf1
novel.10060	NC_019464.2	82879483	82946766	+	10183	PF13671:AAA domain
novel.10061	NC_019464.2	82991638	83012089	+	4138	PF00364:Biotin-requiring enzyme|PF00198:2-oxoacid dehydrogenases acyltransferase (catalytic domain)
novel.10062	NC_019464.2	83013195	83020010	-	4224	PF00069:Protein kinase domain
novel.10063	NC_019464.2	83054772	83068617	-	2441	-
novel.10064	NC_019464.2	83092311	83092519	.	209	-
novel.10065	NC_019464.2	83112865	83120521	+	2597	PF01008:Initiation factor 2 subunit family
novel.10072	NC_019464.2	83345084	83345613	-	530	-
novel.10073	NC_019464.2	83345665	83346263	-	294	-
novel.10074	NC_019464.2	83346063	83349261	+	2676	PF00170:bZIP transcription factor
novel.10076	NC_019464.2	83475480	83518395	+	5427	PF00170:bZIP transcription factor
novel.10078	NC_019464.2	83629554	83629963	+	410	-
novel.10079	NC_019464.2	83629985	83737081	+	1622	PF07690:Major Facilitator Superfamily
novel.1008	NC_019458.2	102827084	102925987	-	6803	PF02368:Bacterial Ig-like domain (group 2)
novel.10080	NC_019464.2	83688186	83807900	+	634	-
novel.10081	NC_019464.2	83688544	83808157	-	2833	-
novel.10083	NC_019464.2	83739449	83749944	-	1217	PF03694:Erg28 like protein
novel.10085	NC_019464.2	83810020	83811113	-	1094	-
novel.10087	NC_019464.2	83820941	84134779	+	5654	PF03133:Tubulin-tyrosine ligase family
novel.10091	NC_019464.2	84163018	84277733	+	2132	PF15305:Intraflagellar transport protein 43
novel.10093	NC_019464.2	84355956	84420059	+	12947	-
novel.10095	NC_019464.2	84939126	85017711	-	7809	PF03372:Endonuclease/Exonuclease/phosphatase family
novel.10097	NC_019464.2	85059053	85062497	+	824	-
novel.10099	NC_019464.2	85105194	85220114	+	6359	PF15800:Clock interacting protein circadian
novel.101	NC_019458.2	3583813	3586724	-	330	PF00092:von Willebrand factor type A domain
novel.10100	NC_019464.2	85139969	85144823	-	3682	-
novel.10101	NC_019464.2	85143869	85147057	+	921	PF11261:Interferon regulatory factor 2-binding protein zinc finger
novel.10103	NC_019464.2	85378570	85421526	-	4592	PF02366:Dolichyl-phosphate-mannose-protein mannosyltransferase|PF02815:MIR domain
novel.10105	NC_019464.2	85447809	85484129	-	9208	PF13897:Golgi-dynamics membrane-trafficking
novel.10108	NC_019464.2	85521242	85545197	-	3387	PF04840:Vps16, C-terminal region
novel.10109	NC_019464.2	85545410	85553197	+	1560	PF09229:Activator of Hsp90 ATPase, N-terminal|PF08327:Activator of Hsp90 ATPase homolog 1-like protein
novel.10114	NC_019464.2	85710732	85734419	-	5841	-
novel.10119	NC_019464.2	86606312	86608728	.	2417	PF00665:Integrase core domain|PF00075:RNase H|PF09337:His(2)-Cys(2) zinc finger
novel.1012	NC_019458.2	102927039	102957864	-	4295	PF00261:Tropomyosin
novel.10120	NC_019464.2	86611131	86612050	.	920	PF01140:Matrix protein (MA), p15
novel.10125	NC_019464.2	89456967	89458326	.	1360	-
novel.10126	NC_019464.2	89489030	89677862	-	10105	PF00928:Adaptor complexes medium subunit family|PF12016:Stonin 2
novel.10127	NC_019464.2	89685047	89685805	.	759	-
novel.10128	NC_019464.2	89695926	89752591	-	6457	PF00040:Fibronectin type II domain|PF08238:Sel1 repeat
novel.10129	NC_019464.2	91643853	91644136	.	284	-
novel.1013	NC_019458.2	102961563	102965173	-	1424	-
novel.10130	NC_019464.2	92455209	92455481	.	273	-
novel.10131	NC_019464.2	93759858	93779319	+	515	-
novel.10132	NC_019464.2	93995256	94103051	+	8497	PF01463:Leucine rich repeat C-terminal domain|PF13855:Leucine rich repeat
novel.10133	NC_019464.2	96478414	96538440	-	4172	PF02057:Glycosyl hydrolase family 59|PF17387:Glycosyl hydrolase family 59 central domain
novel.10135	NC_019464.2	96927330	96967785	+	3153	PF15244:Spermatogenesis-associated protein 7, or HSD3
novel.10136	NC_019464.2	96999204	97057430	-	11857	PF09379:FERM N-terminal domain|PF00373:FERM central domain
novel.10138	NC_019464.2	97117037	97266537	-	10762	PF00400:WD domain, G-beta repeat|PF12894:Anaphase-promoting complex subunit 4 WD40 domain|PF03451:HELP motif
novel.10139	NC_019464.2	97193802	97194934	-	729	PF14497:Glutathione S-transferase, C-terminal domain
novel.1014	NC_019458.2	102966155	102974076	-	824	PF07406:NICE-3 protein
novel.10141	NC_019464.2	97265205	97265405	.	201	-
novel.10142	NC_019464.2	97295382	97354764	+	2026	PF13429:Tetratricopeptide repeat|PF13432:Tetratricopeptide repeat
novel.10143	NC_019464.2	97553970	98067967	-	2508	PF00250:Forkhead domain
novel.10144	NC_019464.2	97610448	97615042	+	4595	-
novel.10145	NC_019464.2	98251132	98435598	-	666	PF13833:EF-hand domain pair
novel.10146	NC_019464.2	98501086	98520604	+	1474	PF06087:Tyrosyl-DNA phosphodiesterase
novel.10148	NC_019464.2	98543080	98545271	.	2192	-
novel.10149	NC_019464.2	98633315	98647070	-	6045	PF07885:Ion channel
novel.1015	NC_019458.2	102974196	103018123	+	4653	PF12478:Ubiquitin-associated protein 2
novel.10150	NC_019464.2	98647323	98648527	.	1205	-
novel.10151	NC_019464.2	98689825	98696003	+	1841	PF00004:ATPase family associated with various cellular activities (AAA)
novel.10152	NC_019464.2	98696005	98728239	-	4825	PF08424:NRDE-2, necessary for RNA interference
novel.10154	NC_019464.2	98798756	98800412	-	1657	-
novel.10155	NC_019464.2	98815177	98824430	+	5424	PF13499:EF-hand domain pair|PF13833:EF-hand domain pair
novel.10156	NC_019464.2	98821716	98824430	-	2715	-
novel.10157	NC_019464.2	98950703	99156929	-	17898	PF12895:Anaphase-promoting complex, cyclosome, subunit 3
novel.1016	NC_019458.2	103019045	103021929	+	2057	-
novel.10160	NC_019464.2	99167547	99196450	-	292	-
novel.10161	NC_019464.2	99237037	99433679	-	10886	PF00069:Protein kinase domain|PF00433:Protein kinase C terminal domain
novel.10162	NC_019464.2	99520502	99529306	-	3654	-
novel.10163	NC_019464.2	99529920	99612436	+	2899	-
novel.10164	NC_019464.2	99610888	99620336	-	965	-
novel.10166	NC_019464.2	99716824	99727755	+	5684	-
novel.10167	NC_019464.2	99722877	99802838	-	10061	PF14649:Spatacsin C-terminus
novel.10168	NC_019464.2	99807562	99839723	-	7031	-
novel.10169	NC_019464.2	99853616	99876160	+	1288	PF07654:Immunoglobulin C1-set domain
novel.1017	NC_019458.2	103041172	103066301	+	6677	PF16212:Phospholipid-translocating P-type ATPase C-terminal|PF00122:E1-E2 ATPase|PF13246:Cation transport ATPase (P-type)|PF16209:Phospholipid-translocating ATPase N-terminal
novel.10171	NC_019465.2	39324	70439	+	12695	PF13932:GidA associated domain
novel.10172	NC_019465.2	75528	92816	-	6579	PF00009:Elongation factor Tu GTP binding domain|PF03143:Elongation factor Tu C-terminal domain|PF03144:Elongation factor Tu domain 2
novel.10173	NC_019465.2	79525	79874	+	302	-
novel.10174	NC_019465.2	80037	80414	+	356	-
novel.10177	NC_019465.2	151277	151907	-	354	-
novel.10178	NC_019465.2	249541	412500	+	5471	PF07703:Alpha-2-macroglobulin family N-terminal region|PF00207:Alpha-2-macroglobulin family|PF07677:A-macroglobulin receptor|PF10569:Alpha-macro-globulin thiol-ester bond-forming region|PF07678:A-macroglobulin complement component
novel.1018	NC_019458.2	103064650	103066286	-	1637	-
novel.10180	NC_019465.2	412585	416244	+	3660	-
novel.10181	NC_019465.2	412585	416244	-	3660	-
novel.10182	NC_019465.2	504374	504696	.	323	-
novel.10183	NC_019465.2	1759602	1880921	-	13861	PF01391:Collagen triple helix repeat (20 copies)|PF00092:von Willebrand factor type A domain|PF00041:Fibronectin type III domain
novel.10184	NC_019465.2	1875878	1876971	+	397	-
novel.10185	NC_019465.2	1931267	1934915	+	3649	-
novel.10188	NC_019465.2	2013364	2225042	-	9324	PF09727:Cortactin-binding protein-2
novel.10189	NC_019465.2	2318366	2323267	-	4902	PF00078:Reverse transcriptase (RNA-dependent DNA polymerase)
novel.1019	NC_019458.2	103107762	103163460	+	9236	-
novel.10190	NC_019465.2	2324722	2325063	+	342	-
novel.10191	NC_019465.2	2325120	2462063	+	11092	-
novel.10193	NC_019465.2	2424178	2426692	-	1101	-
novel.10194	NC_019465.2	2476954	2640318	+	5934	PF02736:Myosin N-terminal SH3-like domain|PF00063:Myosin head (motor domain)|PF16521:Myosin VI cargo binding domain
novel.10196	NC_019465.2	3090012	3090312	.	301	-
novel.10199	NC_019465.2	5686206	5796523	-	10057	PF00439:Bromodomain
novel.102	NC_019458.2	3616680	3621929	-	565	-
novel.10200	NC_019465.2	5952977	5986300	-	2467	-
novel.10201	NC_019465.2	6074212	6074900	.	689	-
novel.10202	NC_019465.2	6259965	6261515	-	1551	-
novel.10204	NC_019465.2	6427028	6535134	+	7486	-
novel.10211	NC_019465.2	7524653	7525056	.	404	PF00078:Reverse transcriptase (RNA-dependent DNA polymerase)
novel.10212	NC_019465.2	8655311	8665618	-	5509	PF07984:Nucleotidyltransferase
novel.10213	NC_019465.2	8659758	8660022	+	226	-
novel.10215	NC_019465.2	9347624	9349621	+	1367	-
novel.10218	NC_019465.2	10129292	10216395	+	8245	PF04118:Dopey, N-terminal
novel.10220	NC_019465.2	10216841	10244282	-	3684	PF02878:Phosphoglucomutase/phosphomannomutase, alpha/beta/alpha domain I
novel.10224	NC_019465.2	10569291	10587416	+	3413	PF00089:Trypsin
novel.10227	NC_019465.2	11014715	11014928	.	214	-
novel.10228	NC_019465.2	11015975	11016191	.	217	-
novel.10229	NC_019465.2	11047666	11106100	+	3065	PF00378:Enoyl-CoA hydratase/isomerase
novel.1023	NC_019458.2	103284562	103335897	-	9417	PF00035:Double-stranded RNA binding motif|PF02137:Adenosine-deaminase (editase) domain
novel.10232	NC_019465.2	11158606	11287788	-	2375	PF15913:Furin-like repeat, cysteine-rich
novel.10234	NC_019465.2	12123757	12124461	.	705	-
novel.10235	NC_019465.2	12253939	12254176	.	238	-
novel.10236	NC_019465.2	12356112	12381608	-	828	-
novel.10237	NC_019465.2	12388495	12405215	-	3882	PF11969:Scavenger mRNA decapping enzyme C-term binding
novel.10239	NC_019465.2	12582587	12624941	-	2526	PF00010:Helix-loop-helix DNA-binding domain|PF07527:Hairy Orange
novel.10240	NC_019465.2	12591634	12593319	-	1686	-
novel.10242	NC_019465.2	13029071	13046647	+	832	PF13023:HD domain
novel.10243	NC_019465.2	13052258	13052687	-	430	-
novel.10245	NC_019465.2	13178292	13301688	-	6814	PF01485:IBR domain, a half RING-finger domain
novel.10246	NC_019465.2	13302242	13302463	.	222	-
novel.10247	NC_019465.2	14774409	15187251	+	5433	-
novel.10251	NC_019465.2	15500693	15517374	-	1930	PF00149:Calcineurin-like phosphoesterase
novel.10254	NC_019465.2	15689314	15691252	-	1648	-
novel.10256	NC_019465.2	15805172	15811285	-	860	-
novel.10259	NC_019465.2	16456941	16462611	-	497	-
novel.1026	NC_019458.2	103632554	103650359	-	8339	-
novel.10260	NC_019465.2	16801126	16814264	-	3013	PF00029:Connexin|PF03508:Gap junction alpha-1 protein (Cx43)
novel.10261	NC_019465.2	16802815	16803107	+	233	-
novel.10262	NC_019465.2	16803591	16803950	+	297	-
novel.10263	NC_019465.2	16807824	16812651	+	4803	-
novel.10266	NC_019465.2	18738629	18909928	+	4200	PF01532:Glycosyl hydrolase family 47
novel.1027	NC_019458.2	103650457	103660289	-	2514	PF00017:SH2 domain|PF00640:Phosphotyrosine interaction domain (PTB/PID)
novel.10270	NC_019465.2	19205554	19205792	+	239	-
novel.10271	NC_019465.2	19332668	19531206	+	8190	-
novel.10273	NC_019465.2	19444483	19446903	-	1061	-
novel.10274	NC_019465.2	19448891	19461915	-	2671	-
novel.10277	NC_019465.2	20137399	20159916	-	1826	PF01255:Putative undecaprenyl diphosphate synthase
novel.10278	NC_019465.2	20216185	20260345	+	9163	PF00595:PDZ domain (Also known as DHR or GLGF)
novel.1028	NC_019458.2	103650957	103651251	+	239	-
novel.10284	NC_019465.2	21109162	21171959	-	3744	PF16543:DRG Family Regulatory Proteins, Tma46
novel.10288	NC_019465.2	21284906	21359302	-	6758	-
novel.10289	NC_019465.2	21432509	21435028	-	409	-
novel.1029	NC_019458.2	103660526	103664613	+	804	-
novel.10294	NC_019465.2	21892337	21894448	-	1286	PF00956:Nucleosome assembly protein (NAP)
novel.10295	NC_019465.2	21892760	21894349	+	358	PF00956:Nucleosome assembly protein (NAP)
novel.10297	NC_019465.2	23610429	23618533	-	5220	PF02063:MARCKS family
novel.10298	NC_019465.2	25273217	25419971	+	10611	PF06009:Laminin Domain II|PF02210:Laminin G domain|PF06008:Laminin Domain I
novel.103	NC_019458.2	3623772	3625348	-	236	-
novel.1030	NC_019458.2	103666816	103673128	+	4271	PF01507:Phosphoadenosine phosphosulfate reductase family
novel.10300	NC_019465.2	25337829	25342273	-	260	-
novel.10301	NC_019465.2	25420095	25434796	-	5745	-
novel.10302	NC_019465.2	25420095	25422888	+	2614	-
novel.10305	NC_019465.2	25654492	25654900	.	409	-
novel.10306	NC_019465.2	25753583	25872385	+	9596	PF07714:Protein tyrosine kinase
novel.10308	NC_019465.2	25966230	26020668	-	31738	-
novel.10309	NC_019465.2	26021853	26195678	+	20949	PF03104:DNA polymerase family B, exonuclease domain|PF15735:Domain of unknown function (DUF4683)|PF00136:DNA polymerase family B|PF14260:C4-type zinc-finger of DNA polymerase delta
novel.1031	NC_019458.2	103667423	103669422	-	378	-
novel.10310	NC_019465.2	26230759	26243044	-	7598	PF07690:Major Facilitator Superfamily
novel.10311	NC_019465.2	26243111	26277812	+	4341	-
novel.10313	NC_019465.2	26418976	26454720	-	3592	PF04427:Brix domain
novel.10314	NC_019465.2	26452142	26452558	.	417	-
novel.10316	NC_019465.2	26566830	26736833	+	5889	PF00069:Protein kinase domain
novel.10317	NC_019465.2	26515672	26536021	-	4558	PF01536:Adenosylmethionine decarboxylase
novel.10318	NC_019465.2	27105704	27173628	+	2910	PF02205:WH2 motif
novel.10319	NC_019465.2	27054727	27055189	.	463	-
novel.1032	NC_019458.2	103679328	103696015	+	2529	PF00096:Zinc finger, C2H2 type|PF00651:BTB/POZ domain
novel.10320	NC_019465.2	27058653	27104953	-	3579	PF00400:WD domain, G-beta repeat
novel.10321	NC_019465.2	27105258	27105625	+	368	-
novel.10326	NC_019465.2	27785869	27787561	-	790	-
novel.10327	NC_019465.2	27786712	27797822	+	3783	PF00307:Calponin homology (CH) domain|PF12130:Protein of unknown function (DUF3585)
novel.10328	NC_019465.2	27797855	27800508	-	1466	-
novel.10329	NC_019465.2	27816990	27834447	+	4271	-
novel.1033	NC_019458.2	103696275	103697032	+	758	-
novel.10331	NC_019465.2	27860229	27863510	.	3282	-
novel.10334	NC_019465.2	28058144	28133996	-	1706	PF14073:Centrosome localisation domain of Cep57|PF06657:Centrosome microtubule-binding domain of Cep57
novel.10336	NC_019465.2	28354131	28384121	-	1674	-
novel.10337	NC_019465.2	28564275	28685887	-	7695	PF16676:Transactivation domain of FOXO protein family|PF16675:KIX-binding domain of forkhead box O, CR2|PF00250:Forkhead domain
novel.10338	NC_019465.2	28684831	28685887	+	606	-
novel.10345	NC_019465.2	29219263	29284101	+	5911	PF00226:DnaJ domain|PF02889:Sec63 Brl domain
novel.10347	NC_019465.2	29499812	29647189	-	1705	PF15279:Sine oculis-binding protein
novel.10348	NC_019465.2	29677849	29959570	+	2493	PF00348:Polyprenyl synthetase
novel.10350	NC_019465.2	29992581	30025195	+	6392	PF10523:BEN domain
novel.10353	NC_019465.2	30353723	30362973	-	3154	PF01425:Amidase
novel.10355	NC_019465.2	30435134	30490687	-	8562	PF00030:Beta/Gamma crystallin|PF00652:Ricin-type beta-trefoil lectin domain
novel.10356	NC_019465.2	30704895	30819792	+	2950	PF04106:Autophagy protein Apg5
novel.1036	NC_019458.2	103728366	103746462	+	4222	PF00200:Disintegrin|PF01421:Reprolysin (M12B) family zinc metalloprotease|PF08516:ADAM cysteine-rich|PF01562:Reprolysin family propeptide
novel.10360	NC_019465.2	31634429	31778139	+	15179	PF00326:Prolyl oligopeptidase family|PF02897:Prolyl oligopeptidase, N-terminal beta-propeller domain
novel.10362	NC_019465.2	31795048	31798584	.	3537	-
novel.10363	NC_019465.2	31908185	31929227	+	1148	-
novel.10366	NC_019465.2	32671609	32671943	-	335	-
novel.10369	NC_019465.2	35131351	35133072	.	1722	-
novel.10372	NC_019465.2	36127590	36469801	+	7370	PF00270:DEAD/DEAH box helicase|PF00271:Helicase conserved C-terminal domain|PF02889:Sec63 Brl domain
novel.10374	NC_019465.2	37304526	37330404	+	4059	-
novel.10375	NC_019465.2	37330482	37331158	.	677	-
novel.10376	NC_019465.2	37332949	37341610	-	1176	PF00581:Rhodanese-like domain
novel.10378	NC_019465.2	37392222	37392838	.	617	-
novel.10379	NC_019465.2	37404424	37433983	+	10256	PF15996:Arginine/serine-rich protein PNISR
novel.1038	NC_019458.2	103802930	103809543	+	1633	PF00812:Ephrin
novel.10380	NC_019465.2	37436004	37460044	+	3031	-
novel.10381	NC_019465.2	37475362	37475796	+	435	-
novel.10382	NC_019465.2	37476096	37556183	+	9881	PF17172:Glutathione S-transferase N-terminal domain|PF17171:Glutathione S-transferase, C-terminal domain
novel.10384	NC_019465.2	39516879	39642724	+	5672	PF14910:S-phase genomic integrity recombination mediator, N-terminal|PF14911:S-phase genomic integrity recombination mediator, C-terminal
novel.10386	NC_019465.2	39713870	39714658	.	789	-
novel.1039	NC_019458.2	103809678	103812920	+	2166	PF03083:Sugar efflux transporter for intercellular exchange
novel.10390	NC_019465.2	40157947	40421918	+	892	PF08264:Anticodon-binding domain of tRNA
novel.10395	NC_019465.2	42850488	42850821	.	334	-
novel.10399	NC_019465.2	44875767	44876592	.	826	-
novel.104	NC_019458.2	3866216	3879420	-	2046	PF10075:CSN8/PSMD8/EIF3K family
novel.10400	NC_019465.2	46532733	46533128	.	396	-
novel.10401	NC_019465.2	46754391	46827999	+	6335	-
novel.10403	NC_019465.2	47453359	47486249	-	8484	-
novel.10405	NC_019465.2	47641548	47647090	+	1290	-
novel.1041	NC_019458.2	103826708	103828300	.	1593	-
novel.10411	NC_019465.2	47903609	47934289	+	4222	PF00179:Ubiquitin-conjugating enzyme
novel.10413	NC_019465.2	48104104	48116121	+	4435	-
novel.10414	NC_019465.2	48122800	48131084	-	6292	PF15365:Proline-rich nuclear receptor coactivator motif
novel.10417	NC_019465.2	49333997	49364851	+	3475	-
novel.10420	NC_019465.2	49449387	49451213	-	719	-
novel.10421	NC_019465.2	49502020	49503833	-	1814	-
novel.10422	NC_019465.2	49502020	49503833	+	1814	-
novel.10423	NC_019465.2	49516762	49549362	-	1810	PF04142:Nucleotide-sugar transporter
novel.10425	NC_019465.2	49651710	49662541	-	2932	-
novel.10429	NC_019465.2	50413873	50446473	+	1678	-
novel.10430	NC_019465.2	50873637	50877797	+	3551	-
novel.10431	NC_019465.2	50906877	51022793	+	8301	PF00615:Regulator of G protein signaling domain|PF02194:PXA domain|PF08628:Sorting nexin C terminal|PF00787:PX domain
novel.10432	NC_019465.2	51027842	51199209	-	17858	-
novel.10436	NC_019465.2	51770526	51771145	.	620	-
novel.10437	NC_019465.2	52320212	52359009	+	4594	-
novel.10438	NC_019465.2	52369782	52424714	-	1690	PF15183:Melanocortin-2 receptor accessory protein family
novel.10439	NC_019465.2	52515239	52610954	-	1410	PF04969:CS domain|PF00970:Oxidoreductase FAD-binding domain|PF00173:Cytochrome b5-like Heme/Steroid binding domain
novel.10440	NC_019465.2	52505646	52515470	+	218	-
novel.10441	NC_019465.2	52758857	52759394	.	538	PF00075:RNase H
novel.10442	NC_019465.2	53170692	53171032	.	341	-
novel.10443	NC_019465.2	53174132	53791143	-	7173	PF00629:MAM domain, meprin/A5/mu|PF00102:Protein-tyrosine phosphatase|PF00041:Fibronectin type III domain|PF07679:Immunoglobulin I-set domain
novel.10446	NC_019465.2	54076732	54076945	.	214	-
novel.10448	NC_019465.2	54159633	54842723	+	9737	PF06009:Laminin Domain II|PF06008:Laminin Domain I|PF00052:Laminin B (Domain IV)|PF00053:Laminin EGF domain|PF02210:Laminin G domain|PF00055:Laminin N-terminal (Domain VI)|PF00054:Laminin G domain
novel.1045	NC_019458.2	103850337	103861679	-	3536	PF05735:Thrombospondin C-terminal region|PF02412:Thrombospondin type 3 repeat|PF11598:Cartilage oligomeric matrix protein|PF07645:Calcium-binding EGF domain
novel.10453	NC_019465.2	55088559	55090888	+	417	-
novel.10454	NC_019465.2	55091322	55091657	.	336	-
novel.10455	NC_019465.2	55098546	55100066	.	1521	-
novel.10456	NC_019465.2	55341565	55442242	+	5093	PF02820:mbt repeat|PF00536:SAM domain (Sterile alpha motif)
novel.10457	NC_019465.2	55600590	55689668	+	4288	PF10177:Uncharacterised conserved protein (DUF2371)
novel.10459	NC_019465.2	56072661	56284680	-	4461	PF09380:FERM C-terminal PH-like domain|PF05902:4.1 protein C-terminal domain (CTD)|PF08736:FERM adjacent (FA)|PF00373:FERM central domain|PF09379:FERM N-terminal domain|PF04382:SAB domain
novel.1046	NC_019458.2	103860601	103866361	+	4603	PF10568:Outer mitochondrial membrane transport complex protein
novel.10460	NC_019465.2	56290343	56373533	+	263	-
novel.10464	NC_019465.2	56347629	56464830	+	3271	-
novel.10468	NC_019465.2	56675270	56718126	-	5436	PF11573:Mediator complex subunit 23
novel.1047	NC_019458.2	103861809	103862967	-	209	-
novel.10470	NC_019465.2	56884492	56959607	+	6795	PF01033:Somatomedin B domain|PF01223:DNA/RNA non-specific endonuclease|PF01663:Type I phosphodiesterase / nucleotide pyrophosphatase
novel.10472	NC_019465.2	57017738	57186049	+	664	-
novel.10473	NC_019465.2	57489719	57495947	-	965	-
novel.10475	NC_019465.2	57635289	57635699	.	411	-
novel.10477	NC_019465.2	57803363	57803563	.	201	-
novel.10479	NC_019465.2	57914569	57949586	-	5048	PF07690:Major Facilitator Superfamily
novel.1048	NC_019458.2	103863187	103885073	-	3048	PF02055:Glycosyl hydrolase family 30 TIM-barrel domain|PF17189:Glycosyl hydrolase family 30 beta sandwich domain
novel.10480	NC_019465.2	57948472	57949368	+	874	-
novel.10482	NC_019465.2	58933387	58934011	.	625	-
novel.10484	NC_019465.2	59063685	59101731	+	3151	PF00352:Transcription factor TFIID (or TATA-binding protein, TBP)
novel.10487	NC_019465.2	59954272	60041246	-	5303	PF03143:Elongation factor Tu C-terminal domain|PF00009:Elongation factor Tu GTP binding domain
novel.10488	NC_019465.2	60269321	60486623	-	5045	PF00018:SH3 domain|PF00400:WD domain, G-beta repeat
novel.1049	NC_019458.2	103887518	103892977	-	2831	PF04103:CD20-like family
novel.10490	NC_019465.2	60622089	60644791	-	201	-
novel.10491	NC_019465.2	61003325	61164843	+	5926	PF00233:3'5'-cyclic nucleotide phosphodiesterase
novel.10494	NC_019465.2	61223504	61254779	-	7332	PF15440:THRAP3/BCLAF1 family
novel.10496	NC_019465.2	61398746	61399013	.	268	-
novel.10499	NC_019465.2	61673671	61740317	-	770	-
novel.1050	NC_019458.2	103894106	103910376	-	5526	PF04144:SCAMP family
novel.10500	NC_019465.2	61774317	61851293	+	4392	PF00400:WD domain, G-beta repeat
novel.10507	NC_019465.2	63124280	63125671	.	1392	-
novel.10508	NC_019465.2	63151768	63158305	+	935	PF04832:SOUL heme-binding protein
novel.10509	NC_019465.2	63166039	63428954	-	7600	PF15273:NHS-like
novel.10510	NC_019465.2	63504123	63519588	+	1479	PF13270:Domain of unknown function (DUF4061)
novel.10511	NC_019465.2	63521004	63522891	.	1888	-
novel.10514	NC_019465.2	63607628	63696809	-	6004	PF12763:Cytoskeletal-regulatory complex EF hand
novel.10515	NC_019465.2	63727388	63742619	+	996	PF14705:Costars
novel.10516	NC_019465.2	63800890	63843396	+	5314	PF15353:Headcase protein family homologue
novel.10518	NC_019465.2	63881708	63883008	-	871	-
novel.10519	NC_019465.2	63991981	63995253	-	3273	PF04487:CITED
novel.10520	NC_019465.2	65752595	65752839	.	245	-
novel.10521	NC_019465.2	66292290	66330824	-	1555	-
novel.10522	NC_019465.2	66292290	66294208	+	1157	-
novel.10523	NC_019465.2	66494293	66567153	+	6713	PF04652:Vta1 like
novel.10525	NC_019465.2	67057871	67273061	-	9790	PF00096:Zinc finger, C2H2 type
novel.10527	NC_019465.2	67274690	67274907	.	218	-
novel.10528	NC_019465.2	67382474	67383804	+	1209	-
novel.10530	NC_019465.2	67766298	67829094	-	6316	PF01120:Alpha-L-fucosidase|PF16757:Alpha-L-fucosidase C-terminal domain
novel.10532	NC_019465.2	67801924	67807656	+	5733	-
novel.10533	NC_019465.2	68015197	68159761	+	8791	PF02755:RPEL repeat
novel.10535	NC_019465.2	68165325	68210665	+	5698	PF04180:Low temperature viability protein
novel.10536	NC_019465.2	68225267	68280771	-	3395	PF00096:Zinc finger, C2H2 type
novel.10540	NC_019465.2	68519741	69073606	+	13881	PF00435:Spectrin repeat|PF00307:Calponin homology (CH) domain|PF00397:WW domain|PF09069:EF-hand|PF00569:Zinc finger, ZZ type|PF09068:EF hand
novel.10543	NC_019465.2	70733255	70760513	+	2112	PF00071:Ras family
novel.10544	NC_019465.2	71400335	71400788	+	454	-
novel.10546	NC_019465.2	71626830	71627867	-	1038	-
novel.10547	NC_019465.2	71628067	72658989	+	9759	PF07653:Variant SH3 domain|PF00536:SAM domain (Sterile alpha motif)|PF12485:Lymphocyte signaling adaptor protein
novel.1055	NC_019458.2	103958168	103968026	+	5186	PF02759:RUN domain
novel.10554	NC_019465.2	72812434	72812883	.	450	-
novel.10555	NC_019465.2	72937272	73127579	+	3978	PF03567:Sulfotransferase family
novel.10556	NC_019465.2	73362589	73448254	+	5862	PF02845:CUE domain
novel.10559	NC_019465.2	73586218	73609781	+	6349	-
novel.1056	NC_019458.2	103970319	104172782	-	14024	PF00856:SET domain|PF00439:Bromodomain|PF01426:BAH domain
novel.10560	NC_019465.2	73597016	73598626	-	1611	-
novel.10561	NC_019465.2	73610805	73643885	-	2326	PF09336:Vps4 C terminal oligomerisation domain|PF00004:ATPase family associated with various cellular activities (AAA)
novel.10562	NC_019465.2	73638545	73638832	+	237	-
novel.10563	NC_019465.2	73649646	73686750	-	10756	PF00627:UBA/TS-N domain|PF00069:Protein kinase domain
novel.10566	NC_019465.2	73717402	73748826	+	2488	PF01135:Protein-L-isoaspartate(D-aspartate) O-methyltransferase (PCMT)
novel.10569	NC_019465.2	73785848	73786099	.	252	-
novel.10570	NC_019465.2	73786946	73809215	-	234	-
novel.10571	NC_019465.2	73786951	73809201	+	212	-
novel.10573	NC_019465.2	73818339	73819918	+	1580	-
novel.10574	NC_019465.2	73823476	73824120	-	645	-
novel.10576	NC_019465.2	74275476	74275738	.	263	-
novel.10577	NC_019465.2	74276745	74530466	+	7215	PF00621:RhoGEF domain
novel.10579	NC_019465.2	74535807	74723078	+	8995	PF02882:Tetrahydrofolate dehydrogenase/cyclohydrolase, NAD(P)-binding domain|PF01268:Formate--tetrahydrofolate ligase|PF00763:Tetrahydrofolate dehydrogenase/cyclohydrolase, catalytic domain
novel.1058	NC_019458.2	104164780	104167260	+	1478	-
novel.10580	NC_019465.2	74863651	74864092	.	442	-
novel.10581	NC_019465.2	74875039	74973641	+	9462	PF03832:WSK motif
novel.10582	NC_019465.2	74965816	74966636	-	356	PF03832:WSK motif
novel.10583	NC_019465.2	74966006	74967027	-	619	PF03832:WSK motif
novel.10584	NC_019465.2	74980897	75007606	-	2983	PF00651:BTB/POZ domain|PF00096:Zinc finger, C2H2 type
novel.10586	NC_019465.2	75052406	75063671	+	7674	PF01937:Protein of unknown function DUF89
novel.10588	NC_019465.2	75081307	75086028	+	4722	-
novel.10589	NC_019465.2	75082963	75086028	-	3066	-
novel.10590	NC_019465.2	75111844	75180062	+	4780	-
novel.10591	NC_019465.2	75248056	75648725	+	5907	PF12743:Oestrogen-type nuclear receptor final C-terminal|PF00105:Zinc finger, C4 type (two domains)|PF00104:Ligand-binding domain of nuclear hormone receptor
novel.10593	NC_019465.2	75665661	76159232	-	31171	PF00435:Spectrin repeat|PF10541:Nuclear envelope localisation domain
novel.10596	NC_019465.2	76204277	76221709	+	3147	PF15179:Myc target protein 1
novel.10597	NC_019465.2	76359519	76360565	+	576	-
novel.10599	NC_019465.2	76430470	76431154	.	685	-
novel.10600	NC_019465.2	76438546	76443130	-	750	-
novel.10602	NC_019465.2	77102708	77103821	+	1114	PF11627:Nuclear factor hnRNPA1|PF00076:RNA recognition motif. (a.k.a. RRM, RBD, or RNP domain)
novel.10603	NC_019465.2	77682826	77787239	-	4119	PF00536:SAM domain (Sterile alpha motif)|PF00595:PDZ domain (Also known as DHR or GLGF)|PF10534:Connector enhancer of kinase suppressor of ras|PF06663:Protein of unknown function (DUF1170)
novel.10604	NC_019465.2	77788617	77788875	.	259	-
novel.10605	NC_019465.2	77816250	77887544	-	226	-
novel.10607	NC_019465.2	77980808	78198959	+	13929	PF04818:RNA polymerase II-binding domain.|PF00076:RNA recognition motif. (a.k.a. RRM, RBD, or RNP domain)
novel.10608	NC_019465.2	78200111	78432865	+	5942	PF00595:PDZ domain (Also known as DHR or GLGF)|PF00621:RhoGEF domain|PF00169:PH domain
novel.10609	NC_019465.2	78432616	78492841	-	1621	PF00398:Ribosomal RNA adenine dimethylase
novel.10612	NC_019465.2	79994187	79994395	.	209	-
novel.10613	NC_019465.2	80037989	80419343	+	10575	PF01388:ARID/BRIGHT DNA binding domain
novel.10614	NC_019465.2	80426815	80427354	+	423	-
novel.10615	NC_019465.2	80463410	80496863	+	1320	-
novel.10616	NC_019465.2	80496974	80540048	-	2577	PF07096:Protein of unknown function (DUF1358)
novel.10618	NC_019465.2	80574268	80585494	-	3107	-
novel.10619	NC_019465.2	80583505	80585494	+	1990	-
novel.1062	NC_019458.2	104212704	104215189	.	2486	-
novel.10620	NC_019465.2	80585824	80876103	+	2293	-
novel.10622	NC_019465.2	81003456	81003991	.	536	-
novel.10623	NC_019465.2	81004289	81095688	+	7741	PF00787:PX domain|PF00018:SH3 domain
novel.10625	NC_019465.2	81073217	81073438	-	222	-
novel.10627	NC_019465.2	81125894	81230314	+	8988	PF02383:SacI homology domain|PF08952:Domain of unknown function (DUF1866)|PF03372:Endonuclease/Exonuclease/phosphatase family
novel.1063	NC_019458.2	104218958	104223185	+	2120	PF10644:Misato Segment II tubulin-like domain
novel.10631	NC_019465.2	81369308	81534509	+	12753	PF07525:SOCS box
novel.10634	NC_019465.2	81586716	81619902	+	4799	PF06664:Wnt-binding factor required for Wnt secretion
novel.10636	NC_019465.2	81594984	81627757	-	713	PF03645:Tctex-1 family
novel.10638	NC_019465.2	81722742	81745662	-	2208	PF09380:FERM C-terminal PH-like domain|PF00373:FERM central domain
novel.10639	NC_019465.2	81872832	81911339	-	5049	PF06098:Radial spoke protein 3
novel.1064	NC_019458.2	104223053	104364525	-	13742	PF02671:Paired amphipathic helix repeat
novel.10640	NC_019465.2	81918846	81919227	.	382	-
novel.10642	NC_019465.2	82598666	82599122	.	457	-
novel.10643	NC_019465.2	82599516	82625555	+	6990	PF17098:WTAP/Mum2p family
novel.10644	NC_019465.2	82631840	82641115	+	1477	PF00108:Thiolase, N-terminal domain|PF02803:Thiolase, C-terminal domain
novel.10646	NC_019465.2	82651729	82657810	+	1118	-
novel.10648	NC_019465.2	82828834	82894420	-	1013	-
novel.10649	NC_019465.2	82879891	82894429	+	4480	PF00878:Cation-independent mannose-6-phosphate receptor repeat
novel.1065	NC_019458.2	104312594	104367619	-	2228	-
novel.10651	NC_019465.2	83271555	83378076	+	9994	PF00069:Protein kinase domain
novel.10652	NC_019465.2	83384519	83519447	-	3589	PF01553:Acyltransferase|PF16076:Acyltransferase C-terminus
novel.10653	NC_019465.2	83560850	84770375	-	3994	PF01485:IBR domain, a half RING-finger domain
novel.10654	NC_019465.2	84606326	84607457	.	1132	-
novel.10656	NC_019465.2	84747104	84747559	.	456	-
novel.1066	NC_019458.2	104312690	104315911	+	3222	-
novel.10660	NC_019465.2	85400250	85401143	-	894	-
novel.10661	NC_019465.2	85402692	85558728	+	12493	PF00013:KH domain
novel.10664	NC_019465.2	87867512	87893188	-	1117	-
novel.10665	NC_019465.2	87915887	87925945	-	9143	-
novel.10666	NC_019465.2	87951893	88008364	-	2523	PF00069:Protein kinase domain|PF00433:Protein kinase C terminal domain
novel.10667	NC_019465.2	87953996	87954443	-	448	-
novel.10668	NC_019465.2	88312789	88328935	-	3557	PF00445:Ribonuclease T2 family
novel.10669	NC_019465.2	88326996	88327439	+	312	-
novel.10670	NC_019465.2	88370252	88397877	+	2299	PF09398:FOP N terminal dimerisation domain
novel.10671	NC_019465.2	88386174	88389736	-	3527	-
novel.10672	NC_019465.2	88495152	88498183	+	895	-
novel.10673	NC_019465.2	88498058	88498676	-	258	-
novel.10674	NC_019465.2	88784577	88785393	.	817	-
novel.10675	NC_019465.2	88789356	88791358	-	2003	-
novel.10676	NC_019465.2	88791499	88792074	+	576	-
novel.10677	NC_019465.2	88792127	88809185	-	1805	-
novel.10679	NC_019465.2	88810315	88913874	+	5878	PF00788:Ras association (RalGDS/AF-6) domain|PF00498:FHA domain
novel.10680	NC_019465.2	88906898	88912261	-	5364	-
novel.10681	NC_019465.2	88913940	88915311	-	1372	-
novel.10682	NC_019465.2	88915833	88920099	+	1950	-
novel.10683	NC_019465.2	88941651	88971591	+	3756	PF00225:Kinesin motor domain
novel.10684	NC_019465.2	88971668	88976653	+	4788	-
novel.10685	NC_019465.2	88974884	88977497	-	2351	-
novel.10687	NC_019465.2	89064268	89107031	-	7901	PF15268:Dapper
novel.10688	NC_019465.2	89157689	89322277	+	2767	PF07648:Kazal-type serine protease inhibitor domain|PF10591:Secreted protein acidic and rich in cysteine Ca binding region|PF16597:Thyroglobulin_1 repeat associated disordered domain|PF00086:Thyroglobulin type-1 repeat
novel.10689	NC_019465.2	89662673	89695340	-	5747	PF00093:von Willebrand factor type C domain
novel.1069	NC_019458.2	104405046	104422125	-	6227	-
novel.10690	NC_019465.2	89699361	89700375	+	1015	-
novel.10691	NC_019465.2	89857150	89962853	-	1033	PF00400:WD domain, G-beta repeat
novel.10692	NC_019465.2	89983820	89987046	-	1423	-
novel.10694	NC_019465.2	90006446	90027881	-	6108	-
novel.10695	NC_019465.2	90034776	90036492	+	1717	-
novel.10697	NC_019465.2	90049988	90084830	+	13976	-
novel.10698	NC_019465.2	90056055	90058655	-	2566	-
novel.10699	NC_019465.2	90084909	90087333	+	1092	-
novel.107	NC_019458.2	4746978	4837712	-	7405	-
novel.1070	NC_019458.2	104442548	104492862	-	8919	PF00621:RhoGEF domain
novel.10700	NC_019465.2	90410340	90415096	-	2253	-
novel.10701	NC_019465.2	90426989	90495563	+	9688	-
novel.10702	NC_019465.2	90524712	90533609	+	8102	PF00078:Reverse transcriptase (RNA-dependent DNA polymerase)
novel.10704	NC_019465.2	90582525	90595135	+	1849	-
novel.10705	NC_019465.2	90595575	90606049	-	5209	PF04194:Programmed cell death protein 2, C-terminal putative domain|PF01753:MYND finger
novel.10706	NC_019466.2	227818	231784	+	1394	PF00586:AIR synthase related protein, N-terminal domain
novel.10708	NC_019466.2	533096	534588	-	1069	PF16005:KH-like RNA-binding domain
novel.10709	NC_019466.2	1272588	1273033	.	446	-
novel.10710	NC_019466.2	1586172	1627328	-	3807	PF00168:C2 domain
novel.10711	NC_019466.2	2194057	2194273	.	217	-
novel.10713	NC_019466.2	2708827	2709412	.	586	-
novel.10715	NC_019466.2	2731964	2735913	.	3950	-
novel.10716	NC_019466.2	2768966	2772240	.	3275	-
novel.10717	NC_019466.2	2846660	2866135	-	8615	PF04664:Opioid growth factor receptor (OGFr) conserved region
novel.10719	NC_019466.2	3353028	3540127	-	2352	PF01412:Putative GTPase activating protein for Arf
novel.1072	NC_019458.2	104496826	104497106	+	206	-
novel.10720	NC_019466.2	3599110	3628406	-	2775	-
novel.10721	NC_019466.2	3640150	3802002	-	6462	PF05057:Putative serine esterase (DUF676)|PF12394:Protein FAM135
novel.10725	NC_019466.2	5482094	5482324	.	231	-
novel.10729	NC_019466.2	6495434	6495692	.	259	-
novel.10730	NC_019466.2	7300373	7302352	.	1980	-
novel.10731	NC_019466.2	8324888	8325453	.	566	-
novel.10732	NC_019466.2	9109545	9109922	.	378	-
novel.10733	NC_019466.2	10152068	10152320	.	253	-
novel.10734	NC_019466.2	10263573	10264089	.	517	-
novel.10737	NC_019466.2	12858766	12859168	.	403	-
novel.10738	NC_019466.2	12959892	12969113	-	5143	-
novel.10739	NC_019466.2	12969473	12969724	+	252	-
novel.1074	NC_019458.2	104531525	104547193	-	3893	PF00627:UBA/TS-N domain
novel.10741	NC_019466.2	12993762	13024902	-	4707	PF14915:CCDC144C protein coiled-coil region
novel.10742	NC_019466.2	13130282	13168170	-	16151	PF01352:KRAB box
novel.10743	NC_019466.2	13193603	13200447	+	6030	PF15393:Domain of unknown function (DUF4615)
novel.10744	NC_019466.2	13198320	13200447	-	2128	-
novel.10745	NC_019466.2	13201107	13210732	-	7267	PF00096:Zinc finger, C2H2 type
novel.10746	NC_019466.2	13212991	13215592	-	1087	PF03947:Ribosomal Proteins L2, C-terminal domain|PF00181:Ribosomal Proteins L2, RNA binding domain
novel.10747	NC_019466.2	13213007	13214999	+	366	PF03947:Ribosomal Proteins L2, C-terminal domain
novel.10748	NC_019466.2	13221292	13226909	+	315	PF00078:Reverse transcriptase (RNA-dependent DNA polymerase)
novel.10749	NC_019466.2	13229482	13239152	+	5801	PF00096:Zinc finger, C2H2 type|PF01352:KRAB box
novel.10750	NC_019466.2	13243603	13246946	+	3298	-
novel.10751	NC_019466.2	13243603	13248545	-	4943	PF07258:COMM domain
novel.10752	NC_019466.2	13259143	13320107	+	11751	PF00620:RhoGAP domain|PF00784:MyTH4 domain
novel.10753	NC_019466.2	13311886	13315098	-	1309	-
novel.10754	NC_019466.2	13320115	13323726	-	2244	PF13516:Leucine Rich repeat
novel.10755	NC_019466.2	13324117	13329893	+	3947	PF00271:Helicase conserved C-terminal domain
novel.10756	NC_019466.2	13330527	13339644	-	3191	-
novel.10757	NC_019466.2	13337810	13338684	+	607	-
novel.10758	NC_019466.2	13344644	13349289	-	4646	-
novel.10759	NC_019466.2	13356012	13358024	-	485	-
novel.10761	NC_019466.2	13364314	13382273	-	10652	-
novel.10762	NC_019466.2	13365108	13365534	+	298	-
novel.10763	NC_019466.2	13372039	13387145	+	7437	-
novel.10764	NC_019466.2	13385257	13387555	-	1986	-
novel.10765	NC_019466.2	13387304	13405714	+	10554	PF12796:Ankyrin repeats (3 copies)|PF13181:Tetratricopeptide repeat
novel.10766	NC_019466.2	13446662	13454175	+	1882	-
novel.10767	NC_019466.2	13455622	13469076	-	8716	-
novel.10768	NC_019466.2	13457384	13457724	+	261	-
novel.10769	NC_019466.2	13476584	13479131	-	2056	PF06237:Protein of unknown function (DUF1011)
novel.1077	NC_019458.2	104559489	104564084	-	4596	-
novel.10770	NC_019466.2	13479365	13485110	+	3826	-
novel.10771	NC_019466.2	13503223	13510263	+	1261	-
novel.10772	NC_019466.2	13513095	13530944	-	1773	PF06546:Vertebrate heat shock transcription factor
novel.10773	NC_019466.2	13531079	13549469	+	1748	PF00400:WD domain, G-beta repeat|PF08145:BOP1NT (NUC169) domain
novel.10775	NC_019466.2	13549987	13569002	-	3570	-
novel.10776	NC_019466.2	13552210	13553043	+	762	-
novel.10777	NC_019466.2	13574103	13590938	-	528	-
novel.10778	NC_019466.2	13594229	13600897	+	5703	PF00069:Protein kinase domain
novel.10779	NC_019466.2	13600779	13603537	-	2230	PF04063:Domain of unknown function (DUF383)|PF04064:Domain of unknown function (DUF384)
novel.1078	NC_019458.2	104559489	104564084	+	4596	-
novel.10780	NC_019466.2	13608785	13613651	-	2412	-
novel.10782	NC_019466.2	13620872	13624701	+	3362	-
novel.10783	NC_019466.2	13625986	13628256	-	1724	PF02167:Cytochrome C1 family
novel.10784	NC_019466.2	13637504	13644111	-	5583	PF04114:Gaa1-like, GPI transamidase component
novel.10785	NC_019466.2	13651579	13661305	+	4973	PF01968:Hydantoinase/oxoprolinase|PF02538:Hydantoinase B/oxoprolinase
novel.10787	NC_019466.2	13710344	13712236	-	1636	PF01027:Inhibitor of apoptosis-promoting Bax1
novel.10788	NC_019466.2	13715925	13723806	+	4134	PF00644:Poly(ADP-ribose) polymerase catalytic domain
novel.10789	NC_019466.2	13718223	13719722	-	371	-
novel.1079	NC_019458.2	104564884	104567698	-	400	PF00013:KH domain
novel.10790	NC_019466.2	13719026	13720203	-	233	-
novel.10791	NC_019466.2	13754324	13827496	+	18163	PF00681:Plectin repeat
novel.10792	NC_019466.2	13771121	13827177	-	838	PF00681:Plectin repeat
novel.10793	NC_019466.2	13832281	13839327	+	4237	-
novel.10794	NC_019466.2	13842880	13855772	+	4264	-
novel.10795	NC_019466.2	13856571	13877512	+	6909	-
novel.10798	NC_019466.2	13901849	13906229	+	3016	PF07894:Protein of unknown function (DUF1669)
novel.10799	NC_019466.2	13909693	13910648	-	956	-
novel.1080	NC_019458.2	104569864	104618789	+	5074	PF00038:Intermediate filament protein|PF00932:Lamin Tail Domain
novel.10800	NC_019466.2	13912106	13912410	.	305	-
novel.10801	NC_019466.2	13913444	13917757	-	1336	PF00069:Protein kinase domain
novel.10802	NC_019466.2	13943513	13954678	-	2518	-
novel.10803	NC_019466.2	13961547	13974303	+	6928	PF01370:NAD dependent epimerase/dehydratase family
novel.10804	NC_019466.2	13966523	13968527	-	1964	-
novel.10806	NC_019466.2	13984646	13986807	+	2162	-
novel.10808	NC_019466.2	13989715	14002142	+	6493	PF10587:Eukaryotic elongation factor 1 beta central acidic region|PF00736:EF-1 guanine nucleotide exchange domain
novel.10809	NC_019466.2	13999550	14000973	-	622	-
novel.10810	NC_019466.2	14002292	14011900	+	6018	-
novel.10811	NC_019466.2	14011687	14013020	-	1216	-
novel.10812	NC_019466.2	14014655	14024000	-	5635	PF04598:Gasdermin family
novel.10813	NC_019466.2	14027971	14090029	+	3473	PF00642:Zinc finger C-x8-C-x5-C-x3-H type (and similar)
novel.10814	NC_019466.2	14134243	14145239	-	3512	PF02185:Hr1 repeat|PF03097:BRO1-like domain
novel.10815	NC_019466.2	14183332	14189686	-	2212	PF00096:Zinc finger, C2H2 type
novel.10816	NC_019466.2	14199021	14213695	-	5123	-
novel.10818	NC_019466.2	14211122	14213430	+	2270	-
novel.10819	NC_019466.2	14213835	14216469	+	2599	PF00078:Reverse transcriptase (RNA-dependent DNA polymerase)
novel.1082	NC_019458.2	104669331	104685542	+	2141	PF00153:Mitochondrial carrier protein
novel.10822	NC_019466.2	14301063	14301778	-	355	PF00021:u-PAR/Ly-6 domain
novel.10824	NC_019466.2	14344697	14344916	.	220	-
novel.10828	NC_019466.2	14448360	14448996	.	637	-
novel.10829	NC_019466.2	14473975	14474740	.	766	-
novel.10831	NC_019466.2	14506622	14511923	+	5255	PF03221:Tc5 transposase DNA-binding domain|PF03184:DDE superfamily endonuclease
novel.10832	NC_019466.2	14512728	14517884	+	5073	-
novel.10834	NC_019466.2	14529069	14529700	.	632	-
novel.10836	NC_019466.2	14580410	14580612	.	203	-
novel.10837	NC_019466.2	14726418	14800446	+	7497	-
novel.10838	NC_019466.2	15284136	15289402	-	595	-
novel.1084	NC_019458.2	104716352	104720901	-	2745	PF03006:Haemolysin-III related
novel.10841	NC_019466.2	15367519	15372317	-	656	-
novel.10842	NC_019466.2	15419050	15427082	+	4597	PF00001:7 transmembrane receptor (rhodopsin family)
novel.10843	NC_019466.2	15422789	15423193	-	254	-
novel.10844	NC_019466.2	15459926	15529022	+	8022	-
novel.10845	NC_019466.2	15534160	15587232	-	5297	PF02141:DENN (AEX-3) domain
novel.10846	NC_019466.2	15655381	15844949	+	17879	PF03623:Focal adhesion targeting region
novel.10847	NC_019466.2	15869054	15955969	+	14321	PF16486:N-terminal domain of argonaute|PF16488:Argonaute linker 2 domain|PF02171:Piwi domain|PF02170:PAZ domain|PF08699:Argonaute linker 1 domain|PF16487:Mid domain of argonaute
novel.10848	NC_019466.2	15959443	15962847	-	1059	-
novel.10850	NC_019466.2	15989167	16395966	+	5797	PF08626:Transport protein Trs120 or TRAPPC9, TRAPP II complex subunit
novel.10852	NC_019466.2	17508893	17509723	-	831	-
novel.10853	NC_019466.2	18041434	18041743	.	310	PF02093:Gag P30 core shell protein
novel.10854	NC_019466.2	18953082	18957175	-	995	-
novel.10855	NC_019466.2	18957310	18968315	-	4858	PF00078:Reverse transcriptase (RNA-dependent DNA polymerase)
novel.10857	NC_019466.2	18980991	18982260	+	1270	-
novel.10858	NC_019466.2	18983577	18987129	+	3553	-
novel.10859	NC_019466.2	18998512	18999318	-	807	-
novel.1086	NC_019458.2	104722495	104742308	-	4502	PF10374:Telomerase activating protein Est1|PF13638:PIN domain|PF10373:Est1 DNA/RNA binding domain
novel.10860	NC_019466.2	19006028	19006448	+	421	-
novel.10861	NC_019466.2	19006028	19006448	-	421	-
novel.10863	NC_019466.2	19933752	19949992	+	7622	-
novel.10865	NC_019466.2	19953782	19954016	.	235	-
novel.10866	NC_019466.2	20024214	20172790	+	6916	PF13909:C2H2-type zinc-finger domain|PF00096:Zinc finger, C2H2 type
novel.10868	NC_019466.2	20200768	20200996	-	229	-
novel.10869	NC_019466.2	20524428	20525056	.	629	-
novel.10870	NC_019466.2	20780551	20870112	+	8927	PF00777:Glycosyltransferase family 29 (sialyltransferase)
novel.10871	NC_019466.2	20866110	20870116	-	4007	-
novel.10873	NC_019466.2	21044950	21046748	-	1799	-
novel.10875	NC_019466.2	21085212	21085500	.	289	-
novel.10877	NC_019466.2	21188639	21228322	+	2932	PF00017:SH2 domain|PF00018:SH3 domain
novel.10878	NC_019466.2	21375172	21450713	-	11661	PF16660:PHD finger protein 20-like protein 1|PF12618:Protein of unknown function (DUF3776)|PF02820:mbt repeat
novel.1088	NC_019458.2	104757556	104765894	-	7023	PF15065:Lysosomal transcription factor, NCU-G1
novel.10882	NC_019466.2	21973398	22114808	-	6830	-
novel.10885	NC_019466.2	22209487	22209772	.	286	-
novel.10886	NC_019466.2	22667713	22668701	.	989	-
novel.10887	NC_019466.2	22668974	22669513	+	540	-
novel.10888	NC_019466.2	22669789	22877792	+	3342	PF16214:Adenylyl cyclase N-terminal extracellular and transmembrane region|PF06327:Domain of Unknown Function (DUF1053)|PF00211:Adenylate and Guanylate cyclase catalytic domain
novel.10891	NC_019466.2	23201131	23502227	+	6333	PF00018:SH3 domain|PF12796:Ankyrin repeats (3 copies)|PF00169:PH domain|PF16746:BAR domain of APPL family|PF01412:Putative GTPase activating protein for Arf
novel.10892	NC_019466.2	23547468	23667826	+	3173	PF07159:Protein of unknown function (DUF1394)
novel.10893	NC_019466.2	24818644	24819042	.	399	-
novel.10894	NC_019466.2	25103898	25106843	-	1880	-
novel.10895	NC_019466.2	25188975	25498792	-	6724	-
novel.10899	NC_019466.2	25621426	25626220	+	4795	PF11669:WW domain-binding protein 1
novel.109	NC_019458.2	4840414	5419060	-	2704	PF00071:Ras family
novel.1090	NC_019458.2	104780982	104786803	+	481	PF15836:SSTK-interacting protein, TSSK6-activating co-chaperone protein
novel.10901	NC_019466.2	26658631	26663901	+	4989	PF04970:Lecithin retinol acyltransferase
novel.10903	NC_019466.2	27546463	27547425	.	963	-
novel.10905	NC_019466.2	27554349	27554669	+	321	-
novel.1091	NC_019458.2	104809590	104821944	+	2769	PF00909:Ammonium Transporter Family
novel.10910	NC_019466.2	27905527	27927911	-	5539	PF08491:Squalene epoxidase
novel.10911	NC_019466.2	27941509	27944494	+	2909	-
novel.10914	NC_019466.2	28162055	28324129	+	11430	PF08397:IRSp53/MIM homology domain
novel.10916	NC_019466.2	28341265	28363416	+	5190	PF01026:TatD related DNase
novel.10917	NC_019466.2	28363927	28445563	-	5883	PF02475:Met-10+ like-protein
novel.10919	NC_019466.2	28842679	28885143	-	7380	PF14648:FAM91 C-terminus|PF14647:FAM91 N-terminus
novel.1092	NC_019458.2	104901378	104935918	-	10084	-
novel.10923	NC_019466.2	28982726	28983018	.	293	-
novel.10926	NC_019466.2	29118668	29121047	-	1708	-
novel.10927	NC_019466.2	29177653	29195880	-	3069	PF09764:N-terminal glutamine amidase
novel.10928	NC_019466.2	29207603	29274751	+	5863	PF00439:Bromodomain|PF00004:ATPase family associated with various cellular activities (AAA)
novel.10930	NC_019466.2	29323482	29338596	+	1445	-
novel.10932	NC_019466.2	29386168	29449003	-	3704	PF00566:Rab-GTPase-TBC domain
novel.10935	NC_019466.2	29512311	29512996	-	635	PF00572:Ribosomal protein L13
novel.10936	NC_019466.2	29512624	29512949	+	298	-
novel.10937	NC_019466.2	29527233	29641286	-	4689	PF00046:Homeobox domain
novel.10938	NC_019466.2	29706809	29707806	.	998	-
novel.10939	NC_019466.2	31862093	32146374	-	14164	PF14951:Domain of unknown function (DUF4503)|PF14950:Domain of unknown function (DUF4502)
novel.1094	NC_019458.2	104962401	105001316	-	6218	PF00612:IQ calmodulin-binding motif|PF03836:RasGAP C-terminus|PF00616:GTPase-activator protein for Ras-like GTPase
novel.10940	NC_019466.2	31862093	31869851	+	663	PF07716:Basic region leucine zipper
novel.10941	NC_019466.2	31904986	31912265	+	1133	-
novel.10944	NC_019466.2	32162537	32281618	-	14048	PF08163:NUC194 domain
novel.10946	NC_019466.2	32333007	32354924	+	5259	PF00179:Ubiquitin-conjugating enzyme
novel.10947	NC_019466.2	32355068	32358549	.	3482	-
novel.1095	NC_019458.2	105021715	105027612	+	2584	PF03853:YjeF-related protein N-terminus
novel.10951	NC_019466.2	33219507	33220497	.	991	-
novel.10952	NC_019466.2	33512217	33512683	.	467	-
novel.10953	NC_019466.2	33728596	33776383	-	25264	-
novel.10954	NC_019466.2	34218620	34259512	-	6476	PF10377:Autophagy-related protein 11
novel.10956	NC_019466.2	34682760	34707774	-	2423	PF08711:TFIIS helical bundle-like domain|PF01096:Transcription factor S-II (TFIIS)|PF07500:Transcription factor S-II (TFIIS), central domain
novel.10957	NC_019466.2	34716068	34733763	-	7694	PF02230:Phospholipase/Carboxylesterase
novel.10958	NC_019466.2	34716856	34717118	+	210	-
novel.10959	NC_019466.2	34740663	34747255	+	1762	PF00828:Ribosomal proteins 50S-L15, 50S-L18e, 60S-L27A
novel.1096	NC_019458.2	105024447	105031809	-	2037	PF01585:G-patch domain
novel.10960	NC_019466.2	34957472	35081662	+	5844	PF12067:Sox 17/18 central domain
novel.10962	NC_019466.2	35764109	35798183	-	2568	PF01553:Acyltransferase
novel.10967	NC_019466.2	36104217	36110860	+	2461	-
novel.1097	NC_019458.2	105092745	105101979	-	6107	-
novel.10971	NC_019466.2	37021688	37350734	+	7165	PF00789:UBX domain|PF08059:SEP domain
novel.10972	NC_019466.2	37385173	37395628	-	3060	PF00067:Cytochrome P450
novel.10974	NC_019466.2	37485246	37551676	-	4243	PF02138:Beige/BEACH domain|PF02893:GRAM domain|PF00400:WD domain, G-beta repeat|PF12894:Anaphase-promoting complex subunit 4 WD40 domain
novel.10978	NC_019466.2	38649166	38738298	-	4619	PF00194:Eukaryotic-type carbonic anhydrase
novel.10979	NC_019466.2	38889035	38954345	+	2312	PF00071:Ras family
novel.1098	NC_019458.2	105127464	105133370	-	5227	PF00061:Lipocalin / cytosolic fatty-acid binding protein family
novel.10981	NC_019466.2	38999793	39190527	+	8889	PF00271:Helicase conserved C-terminal domain|PF00176:SNF2 family N-terminal domain|PF00385:Chromo (CHRromatin Organisation MOdifier) domain
novel.10982	NC_019466.2	39190459	39195888	-	231	-
novel.10983	NC_019466.2	39195014	39195491	+	478	-
novel.10986	NC_019466.2	39704143	39892842	-	7223	PF05279:Aspartyl beta-hydroxylase N-terminal region|PF05118:Aspartyl/Asparaginyl beta-hydroxylase|PF13432:Tetratricopeptide repeat
novel.10988	NC_019466.2	39801377	39803249	+	1797	-
novel.1099	NC_019458.2	105133535	105133853	.	319	-
novel.10990	NC_019466.2	40687283	40703749	+	8943	-
novel.10991	NC_019466.2	40695362	40703749	-	8388	-
novel.10992	NC_019466.2	40729641	40754965	-	1343	PF07722:Peptidase C26
novel.10994	NC_019466.2	40831563	40866026	+	5046	PF04146:YT521-B-like domain
novel.10995	NC_019466.2	40947286	40947557	.	272	-
novel.10997	NC_019466.2	42199576	42199899	.	324	-
novel.10999	NC_019466.2	42741892	42803745	+	3517	PF05308:Mitochondrial fission regulator
novel.110	NC_019458.2	4829988	4837712	+	7725	-
novel.1100	NC_019458.2	105148210	105166139	-	3297	PF00929:Exonuclease
novel.11000	NC_019466.2	42809442	42917253	-	3355	PF00233:3'5'-cyclic nucleotide phosphodiesterase
novel.11002	NC_019466.2	43127474	43127896	.	423	-
novel.11003	NC_019466.2	43382024	43418683	+	2935	PF00465:Iron-containing alcohol dehydrogenase
novel.11006	NC_019466.2	43582280	43582730	+	430	-
novel.11009	NC_019466.2	43782599	43786639	-	680	-
novel.1101	NC_019458.2	105153700	105161096	+	3613	PF13679:Methyltransferase domain
novel.11011	NC_019466.2	43891168	44002922	+	16063	PF15236:Coiled-coil domain-containing protein 66
novel.11013	NC_019466.2	44122782	44123171	-	390	-
novel.11017	NC_019466.2	45449837	45450253	.	417	-
novel.11018	NC_019466.2	45956748	46149875	+	8311	PF12548:Sulfatase protein|PF00884:Sulfatase
novel.11019	NC_019466.2	46506802	46507016	.	215	-
novel.1102	NC_019458.2	105167346	105182343	-	4050	-
novel.11023	NC_019466.2	47262824	47263107	.	284	-
novel.11024	NC_019466.2	48133503	48134143	-	641	-
novel.11027	NC_019466.2	48236397	48237448	.	1052	-
novel.1103	NC_019458.2	105169100	105169625	+	239	-
novel.11030	NC_019466.2	48346133	48346642	.	510	-
novel.11031	NC_019466.2	48589984	49135034	+	7267	PF08558:Telomere repeat binding factor (TRF)
novel.11032	NC_019466.2	49094931	49101991	-	536	-
novel.11034	NC_019466.2	49293005	49308759	-	5985	-
novel.11036	NC_019466.2	49331636	49360219	+	3771	PF00106:short chain dehydrogenase
novel.11037	NC_019466.2	49463976	49773162	-	6427	PF16482:Staufen C-terminal domain|PF00035:Double-stranded RNA binding motif
novel.11038	NC_019466.2	49780531	49780782	.	252	-
novel.1104	NC_019458.2	105192535	105218210	+	2977	-
novel.11041	NC_019466.2	49934764	49942793	+	1308	-
novel.11042	NC_019466.2	49949176	49998035	+	2345	PF02221:ML domain
novel.11043	NC_019466.2	50228423	50701425	-	4924	-
novel.11044	NC_019466.2	50316925	50367193	+	4973	PF13410:Glutathione S-transferase, C-terminal domain
novel.11045	NC_019466.2	50392865	50393523	.	659	-
novel.11048	NC_019466.2	52875869	52892404	-	1748	PF00097:Zinc finger, C3HC4 type (RING finger)|PF04757:Pex2 / Pex12 amino terminal region
novel.1105	NC_019458.2	105253361	105269230	-	7780	PF00041:Fibronectin type III domain|PF07714:Protein tyrosine kinase
novel.11051	NC_019466.2	54461241	54571433	+	2032	PF02827:cAMP-dependent protein kinase inhibitor
novel.11053	NC_019466.2	55062319	55063052	.	734	-
novel.11055	NC_019466.2	55851251	55995441	-	2848	PF10246:Mitochondrial ribosomal protein MRP-S35
novel.11056	NC_019466.2	56390251	56390616	+	366	-
novel.11058	NC_019466.2	56549206	56804482	-	16389	-
novel.1106	NC_019458.2	105270710	105289111	+	3344	PF16920:Tyrosine-protein kinase receptor C2 Ig-like domain|PF13855:Leucine rich repeat
novel.11068	NC_019466.2	57757830	57759131	.	1302	-
novel.1107	NC_019458.2	105298709	105326536	+	7200	-
novel.11072	NC_019466.2	58367742	58368039	.	298	-
novel.11076	NC_019466.2	59483318	59506998	-	854	-
novel.11078	NC_019466.2	60130144	60157085	+	3497	PF04825:N terminus of Rad21 / Rec8 like protein|PF04824:Conserved region of Rad21 / Rec8 like protein
novel.1108	NC_019458.2	105330915	105341033	+	5915	-
novel.11082	NC_019466.2	61351791	61629720	+	9621	PF00320:GATA zinc finger
novel.11083	NC_019466.2	61350970	61351260	-	291	-
novel.11084	NC_019466.2	63278827	63279068	.	242	-
novel.11087	NC_019466.2	64331008	64331218	.	211	-
novel.11088	NC_019466.2	65569256	65627348	+	586	PF00078:Reverse transcriptase (RNA-dependent DNA polymerase)
novel.11089	NC_019466.2	66857260	66857569	.	310	-
novel.1109	NC_019458.2	105340817	105452833	-	8552	PF09128:Regulator of G protein signalling-like domain
novel.11091	NC_019466.2	67377947	67393629	-	2407	-
novel.11092	NC_019466.2	67399842	67400169	.	328	-
novel.11093	NC_019466.2	67413448	67485218	-	6066	PF13229:Right handed beta helix region|PF10162:G8 domain
novel.11097	NC_019466.2	68066692	68066972	.	281	-
novel.11098	NC_019466.2	68497618	68534973	-	1219	-
novel.1110	NC_019458.2	105514933	105530014	-	5246	PF00178:Ets-domain
novel.11103	NC_019466.2	69048842	69049050	.	209	-
novel.11105	NC_019466.2	70384059	71230750	-	5204	PF07534:TLD|PF01476:LysM domain
novel.11108	NC_019466.2	71335941	71808063	-	4689	PF12874:Zinc-finger of C2H2 type
novel.11110	NC_019466.2	72512634	72512900	.	267	-
novel.11111	NC_019466.2	72524485	72617477	+	7705	PF00057:Low-density lipoprotein receptor domain class A|PF00431:CUB domain
novel.11116	NC_019466.2	73165980	73166296	.	317	PF00078:Reverse transcriptase (RNA-dependent DNA polymerase)
novel.11117	NC_019466.2	73526224	73553486	-	1171	PF00400:WD domain, G-beta repeat|PF04158:Sof1-like domain|PF08662:Eukaryotic translation initiation factor eIF2A
novel.11118	NC_019466.2	73553557	73553915	+	359	-
novel.11120	NC_019466.2	73590026	73597010	+	6985	PF00098:Zinc knuckle
novel.11121	NC_019466.2	73651001	73651259	.	259	-
novel.11123	NC_019466.2	73765982	73796956	-	1544	-
novel.11125	NC_019466.2	74097448	74122947	+	3939	PF00278:Pyridoxal-dependent decarboxylase, C-terminal sheet domain|PF02784:Pyridoxal-dependent decarboxylase, pyridoxal binding domain
novel.11126	NC_019466.2	74257919	74281810	+	3116	PF00096:Zinc finger, C2H2 type
novel.11127	NC_019466.2	74279021	74279599	-	297	-
novel.11128	NC_019466.2	74494355	74633928	+	10665	PF00658:Poly-adenylate binding protein, unique domain|PF00632:HECT-domain (ubiquitin-transferase)
novel.11130	NC_019466.2	75050239	75051096	.	858	-
novel.11132	NC_019466.2	75657308	75666239	+	2516	-
novel.11133	NC_019466.2	75899307	75933211	+	4085	PF00244:14-3-3 protein
novel.11134	NC_019466.2	75932584	75932933	-	298	-
novel.1114	NC_019458.2	106000599	106151186	-	230	-
novel.11140	NC_019466.2	76453187	76453602	+	269	-
novel.11141	NC_019466.2	76459384	76488835	-	573	-
novel.11143	NC_019466.2	76588425	76594068	-	5644	-
novel.11144	NC_019466.2	76668064	76701222	-	2208	PF13181:Tetratricopeptide repeat|PF13176:Tetratricopeptide repeat|PF00515:Tetratricopeptide repeat
novel.11145	NC_019466.2	76701964	76706626	-	2981	PF00078:Reverse transcriptase (RNA-dependent DNA polymerase)
novel.11147	NC_019466.2	76887976	76890759	.	2784	-
novel.11149	NC_019466.2	76934510	77801743	-	16985	PF06650:SHR-binding domain of vacuolar-sorting associated protein 13|PF16909:Vacuolar-sorting-associated 13 protein C-terminal
novel.11156	NC_019466.2	77719528	77722766	+	872	-
novel.11158	NC_019466.2	77952878	78255639	+	3808	PF00069:Protein kinase domain|PF11629:C terminal SARAH domain of Mst1
novel.1116	NC_019458.2	106047963	106048213	.	251	-
novel.11160	NC_019466.2	78431399	78519109	+	5360	PF05653:Magnesium transporter NIPA
novel.11162	NC_019466.2	78585242	78591416	+	543	PF01042:Endoribonuclease L-PSP
novel.11163	NC_019466.2	78592544	78594989	-	2446	-
novel.11164	NC_019466.2	78592545	78594989	+	2445	-
novel.11165	NC_019466.2	78639034	78642474	+	621	PF01248:Ribosomal protein L7Ae/L30e/S12e/Gadd45 family
novel.11167	NC_019466.2	78653184	78823305	-	5518	PF12662:Complement Clr-like EGF-like|PF07645:Calcium-binding EGF domain|PF00092:von Willebrand factor type A domain|PF14670:Coagulation Factor Xa inhibitory site
novel.11168	NC_019466.2	78834265	78837881	-	3617	-
novel.11169	NC_019466.2	78836966	78837871	+	906	-
novel.11170	NC_019466.2	78844650	78903137	-	6792	PF03821:Golgi 4-transmembrane spanning transporter
novel.11171	NC_019466.2	78868021	78874359	+	6259	-
novel.11172	NC_019466.2	78962418	78979900	+	324	-
novel.11173	NC_019466.2	78965497	78967405	-	441	-
novel.11174	NC_019466.2	78970299	79028781	-	5692	PF15686:Lysine-rich CEACAM1 co-isolated protein family
novel.11175	NC_019466.2	79029435	79032559	+	3125	-
novel.11178	NC_019466.2	79329532	79334066	+	3233	PF00956:Nucleosome assembly protein (NAP)
novel.11179	NC_019466.2	79330267	79330837	-	374	PF00956:Nucleosome assembly protein (NAP)
novel.1118	NC_019458.2	106144473	106162335	+	7752	-
novel.11180	NC_019466.2	79455652	80030683	-	2653	PF04389:Peptidase family M28
novel.11186	NC_019466.2	80187235	80197128	+	2080	-
novel.11187	NC_019466.2	80370314	80470427	-	4968	PF03034:Phosphatidyl serine synthase
novel.11188	NC_019466.2	80444547	80461986	+	1466	-
novel.11189	NC_019466.2	80466462	80472733	+	4684	-
novel.1119	NC_019458.2	106200583	106250740	+	5939	-
novel.11192	NC_019466.2	81547687	81571457	+	3078	-
novel.11195	NC_019466.2	81766187	81810250	-	1800	PF00494:Squalene/phytoene synthase
novel.11196	NC_019466.2	81900106	81900511	.	406	-
novel.11197	NC_019466.2	81900970	81917031	+	6371	PF14839:DOR family
novel.11198	NC_019466.2	81912880	81916986	-	4052	-
novel.11199	NC_019466.2	81952396	81966180	+	2763	PF02984:Cyclin, C-terminal domain|PF00134:Cyclin, N-terminal domain
novel.11201	NC_019466.2	82027913	82030206	-	2294	-
novel.11202	NC_019466.2	82030283	82090549	-	7785	PF10034:Q-cell neuroblast polarisation
novel.11203	NC_019466.2	82097992	82098329	.	338	-
novel.11204	NC_019466.2	82273663	82333494	+	9210	PF15912:Virilizer, N-terminal
novel.11207	NC_019466.2	82689769	82690201	.	433	-
novel.11209	NC_019466.2	82691109	82691330	+	202	-
novel.1121	NC_019458.2	106631134	106649994	-	1992	PF00530:Scavenger receptor cysteine-rich domain
novel.11210	NC_019466.2	82838668	82839250	.	583	-
novel.11212	NC_019466.2	82955986	83000177	-	4133	PF09773:Meckelin (Transmembrane protein 67)
novel.11213	NC_019466.2	82958272	83045268	+	13695	PF00076:RNA recognition motif. (a.k.a. RRM, RBD, or RNP domain)
novel.11214	NC_019466.2	83038835	83039576	-	698	-
novel.11215	NC_019466.2	83040723	83071118	-	8269	PF06730:FAM92 protein
novel.11218	NC_019466.2	83533452	83533654	.	203	-
novel.11219	NC_019466.2	83796108	83903723	+	7917	-
novel.11220	NC_019466.2	84760852	84761125	.	274	-
novel.11221	NC_019466.2	84762005	84767124	-	5120	-
novel.11222	NC_019466.2	84767218	84915236	+	7043	PF01753:MYND finger|PF07531:NHR1 homology to TAF|PF08788:NHR2 domain like
novel.11224	NC_019466.2	85727169	85828426	-	1535	PF02338:OTU-like cysteine protease
novel.11226	NC_019466.2	85828698	85936457	+	3056	PF09788:Transmembrane protein 55A
novel.11227	NC_019466.2	85829481	85830967	.	1487	-
novel.11229	NC_019466.2	86022137	86058488	+	4994	PF09335:SNARE associated Golgi protein
novel.1123	NC_019458.2	106608355	106608977	+	623	-
novel.11230	NC_019466.2	86174726	86214956	-	1523	PF13561:Enoyl-(Acyl carrier protein) reductase
novel.11232	NC_019466.2	86293996	86314421	-	3427	-
novel.11233	NC_019466.2	86381767	86416125	-	3234	PF07714:Protein tyrosine kinase
novel.11237	NC_019466.2	87970452	87970653	.	202	-
novel.11239	NC_019466.2	88324113	88324376	.	264	-
novel.1124	NC_019458.2	106625493	106626152	.	660	PF00429:ENV polyprotein (coat polyprotein)
novel.11240	NC_019466.2	88610856	88660356	-	5828	PF00168:C2 domain|PF07002:Copine
novel.11241	NC_019466.2	88682413	88702909	+	14385	-
novel.11242	NC_019466.2	88691006	88692192	-	1018	-
novel.11243	NC_019466.2	88702549	88849023	-	10748	PF00632:HECT-domain (ubiquitin-transferase)|PF00397:WW domain|PF00168:C2 domain
novel.11245	NC_019466.2	89198847	89200286	.	1440	-
novel.11246	NC_019466.2	89201596	89206502	.	4907	-
novel.1125	NC_019458.2	106786930	106893699	+	12316	PF13927:Immunoglobulin domain|PF08205:CD80-like C2-set immunoglobulin domain
novel.11250	NC_019466.2	89773169	89780571	+	411	-
novel.11251	NC_019466.2	89780180	89813742	-	2429	PF02319:E2F/DP family winged-helix DNA-binding domain|PF16421:E2F transcription factor CC-MB domain
novel.11252	NC_019466.2	89825713	89871374	-	3764	PF14580:Leucine-rich repeat
novel.11254	NC_019466.2	93099821	93104000	-	1221	-
novel.11256	NC_019466.2	93147372	93151744	+	2809	-
novel.11258	NC_019466.2	93203000	93232381	+	7369	PF01758:Sodium Bile acid symporter family
novel.11259	NC_019466.2	93211177	93212353	-	1134	-
novel.1126	NC_019458.2	106788250	106892886	-	5810	-
novel.11260	NC_019466.2	93240339	93263818	+	5782	PF00459:Inositol monophosphatase family
novel.11261	NC_019466.2	93320093	93320845	.	753	-
novel.11262	NC_019466.2	93321918	93470373	-	3657	PF01663:Type I phosphodiesterase / nucleotide pyrophosphatase|PF01223:DNA/RNA non-specific endonuclease|PF01033:Somatomedin B domain
novel.11263	NC_019466.2	93450063	93451568	+	1091	-
novel.11264	NC_019466.2	93508495	93605786	-	11659	-
novel.11265	NC_019466.2	93507004	93508387	-	1384	-
novel.11266	NC_019466.2	93604845	93605798	+	954	-
novel.11267	NC_019466.2	93610124	93622577	-	3574	PF09724:Sister chromatid cohesion protein Dcc1
novel.11268	NC_019466.2	93729893	93779799	+	651	-
novel.11269	NC_019466.2	93781036	93784857	+	3822	-
novel.1127	NC_019458.2	106992208	106997182	+	3111	PF07654:Immunoglobulin C1-set domain|PF16497:MHC-I family domain
novel.11270	NC_019466.2	93781347	93784857	-	3511	-
novel.11271	NC_019466.2	93837566	93837859	.	294	-
novel.11272	NC_019466.2	93838181	94069589	+	7525	PF00092:von Willebrand factor type A domain|PF01391:Collagen triple helix repeat (20 copies)|PF00041:Fibronectin type III domain
novel.11273	NC_019466.2	94081583	94082656	.	1074	-
novel.11274	NC_019466.2	94085397	94127579	-	1510	-
novel.11275	NC_019466.2	94128102	94194857	+	8695	-
novel.11276	NC_019466.2	94197602	94327219	-	5239	-
novel.11279	NC_019467.2	680957	681660	.	704	-
novel.11283	NC_019467.2	2052140	2056345	+	3557	-
novel.11284	NC_019467.2	2424291	2986450	+	4667	PF02181:Formin Homology 2 Domain|PF06345:DRF Autoregulatory Domain
novel.11286	NC_019467.2	5013324	5013626	.	303	PF00429:ENV polyprotein (coat polyprotein)
novel.11288	NC_019467.2	5019209	5019593	.	385	-
novel.1129	NC_019458.2	107032126	107034924	+	238	-
novel.11290	NC_019467.2	5531482	5533785	-	2304	-
novel.11291	NC_019467.2	8566917	8568172	-	1256	-
novel.11292	NC_019467.2	8566917	8568172	+	1256	-
novel.11293	NC_019467.2	10834052	10834574	.	523	-
novel.11296	NC_019467.2	11424082	11479039	-	15804	PF05002:SGS domain|PF04969:CS domain|PF00515:Tetratricopeptide repeat
novel.11297	NC_019467.2	11479405	11482589	+	3185	-
novel.11298	NC_019467.2	11489025	11606214	-	7007	PF00178:Ets-domain|PF12310:Transcription factor protein N terminal
novel.11301	NC_019467.2	11607408	11630457	+	5292	PF00397:WW domain
novel.11304	NC_019467.2	11742126	11824288	+	778	PF02337:Retroviral GAG p10 protein
novel.11305	NC_019467.2	11749071	11760385	-	1716	-
novel.11306	NC_019467.2	11762527	11824287	-	788	PF02337:Retroviral GAG p10 protein
novel.11308	NC_019467.2	11828447	11892338	+	4720	PF12569:NMDA receptor-regulated protein 1
novel.11309	NC_019467.2	11944002	11958613	+	704	PF15151:Response gene to complement 32 protein family
novel.11310	NC_019467.2	12017876	12018430	.	555	-
novel.11314	NC_019467.2	12714164	12726922	-	12696	-
novel.11315	NC_019467.2	12715670	12726922	+	11253	-
novel.11316	NC_019467.2	12753435	12803233	+	19794	PF05716:A-kinase anchor protein 110 kDa (AKAP 110)
novel.1132	NC_019458.2	108123529	108169617	-	4861	PF02758:PAAD/DAPIN/Pyrin domain|PF02760:HIN-200/IF120x domain
novel.11320	NC_019467.2	13499248	13578674	+	2640	PF00226:DnaJ domain
novel.11321	NC_019467.2	13698293	14233248	-	3101	PF00076:RNA recognition motif. (a.k.a. RRM, RBD, or RNP domain)
novel.11327	NC_019467.2	15000108	15018281	+	514	-
novel.11328	NC_019467.2	15048685	15168995	-	4431	PF01166:TSC-22/dip/bun family
novel.11329	NC_019467.2	15049039	15049688	+	270	-
novel.11330	NC_019467.2	15480457	15512977	-	1443	PF10453:Nuclear fragile X mental retardation-interacting protein 1 (NUFIP1)
novel.11331	NC_019467.2	15513120	15545307	+	4808	PF12572:Protein of unknown function (DUF3752)
novel.11332	NC_019467.2	15632485	15765794	+	1765	PF02270:Transcription initiation factor IIF, beta subunit
novel.11335	NC_019467.2	15824141	15990459	+	23568	PF04136:Sec34-like family
novel.11337	NC_019467.2	16385244	16483237	-	7319	PF00642:Zinc finger C-x8-C-x5-C-x3-H type (and similar)
novel.11338	NC_019467.2	16385023	16386720	+	1651	-
novel.11339	NC_019467.2	16483905	16614876	-	5588	PF13499:EF-hand domain pair|PF00307:Calponin homology (CH) domain
novel.11342	NC_019467.2	16653417	16708827	-	209	-
novel.11343	NC_019467.2	16827744	17048125	+	4923	PF00307:Calponin homology (CH) domain|PF13855:Leucine rich repeat
novel.11344	NC_019467.2	17064934	17084884	-	2903	PF00756:Putative esterase
novel.11345	NC_019467.2	17869747	17870001	.	255	-
novel.11347	NC_019467.2	18179858	18186700	-	6843	-
novel.11348	NC_019467.2	18186955	18203787	-	2907	PF00078:Reverse transcriptase (RNA-dependent DNA polymerase)
novel.11349	NC_019467.2	18203701	18212411	+	3702	PF01359:Transposase (partial DDE domain)
novel.1135	NC_019458.2	108915660	108915888	.	229	-
novel.11350	NC_019467.2	18210488	18212411	-	1924	PF01359:Transposase (partial DDE domain)
novel.11351	NC_019467.2	18217078	18231678	-	3562	PF10018:Vitamin-D-receptor interacting Mediator subunit 4
novel.11352	NC_019467.2	18351928	18352211	-	284	-
novel.11356	NC_019467.2	18556855	18600035	-	9225	PF00415:Regulator of chromosome condensation (RCC1) repeat
novel.11359	NC_019467.2	19028618	19143810	+	7377	PF00041:Fibronectin type III domain
novel.1136	NC_019458.2	108983022	108990439	+	1629	-
novel.11361	NC_019467.2	19210201	19359587	-	1068	-
novel.11363	NC_019467.2	19317591	19392895	+	14046	PF01429:Methyl-CpG binding domain|PF05033:Pre-SET motif|PF00856:SET domain
novel.11364	NC_019467.2	19378095	19384528	-	2119	-
novel.11365	NC_019467.2	19393438	19396304	.	2867	-
novel.11370	NC_019467.2	19703693	19748030	-	8649	-
novel.11371	NC_019467.2	19752915	19764645	+	1924	PF13445:RING-type zinc-finger|PF00643:B-box zinc finger
novel.11374	NC_019467.2	19798888	19830158	-	4303	-
novel.11376	NC_019467.2	19876732	19877489	+	758	-
novel.11377	NC_019467.2	20648026	20714790	+	1478	PF09468:Ydr279p protein family (RNase H2 complex component)
novel.11380	NC_019467.2	21011667	21013921	+	2255	-
novel.11382	NC_019467.2	21100784	21205903	-	6706	PF15300:INTS6/SAGE1/DDX26B/CT45 C-terminus
novel.11383	NC_019467.2	21117662	21119449	+	1788	-
novel.11385	NC_019467.2	21206133	21206598	.	466	-
novel.11386	NC_019467.2	21206900	21207124	.	225	-
novel.11387	NC_019467.2	21315903	21500464	+	8616	PF00400:WD domain, G-beta repeat|PF01363:FYVE zinc finger
novel.11388	NC_019467.2	21501699	21543931	-	2265	PF00106:short chain dehydrogenase
novel.11389	NC_019467.2	21597441	21597693	.	253	-
novel.11390	NC_019467.2	21641210	21717175	-	6685	PF00122:E1-E2 ATPase|PF00702:haloacid dehalogenase-like hydrolase|PF00403:Heavy-metal-associated domain
novel.11391	NC_019467.2	21716414	21730012	+	4999	PF15924:ALG11 mannosyltransferase N-terminus|PF00534:Glycosyl transferases group 1
novel.11394	NC_019467.2	21826883	21848309	-	3045	PF15297:Cytoskeleton-associated protein 2 C-terminus
novel.11395	NC_019467.2	21853395	21854053	+	659	-
novel.11397	NC_019467.2	21890161	21929902	+	11670	PF00090:Thrombospondin type 1 domain
novel.114	NC_019458.2	5836142	5908223	-	5108	PF00791:ZU5 domain|PF07653:Variant SH3 domain
novel.1140	NC_019458.2	109136763	109156408	-	4285	-
novel.11400	NC_019467.2	22132838	22227582	+	9541	PF16675:KIX-binding domain of forkhead box O, CR2|PF16676:Transactivation domain of FOXO protein family
novel.11403	NC_019467.2	22890199	22891409	-	306	-
novel.11404	NC_019467.2	22903001	22903799	.	799	-
novel.11407	NC_019467.2	23049557	23050213	+	657	-
novel.11408	NC_019467.2	23463837	23472390	-	2696	PF01436:NHL repeat
novel.11409	NC_019467.2	23459072	23463069	+	3998	-
novel.11411	NC_019467.2	23937116	23950638	-	2392	-
novel.11413	NC_019467.2	24414046	24414311	-	226	-
novel.11415	NC_019467.2	24855913	24891550	+	6539	PF12090:Spt20 family
novel.11416	NC_019467.2	24871058	24898908	-	948	PF01138:3' exoribonuclease family, domain 1|PF03725:3' exoribonuclease family, domain 2
novel.11417	NC_019467.2	24899206	24927310	+	1192	PF00535:Glycosyl transferase family 2
novel.11419	NC_019467.2	24936083	24998824	+	4944	PF03166:MH2 domain|PF03165:MH1 domain
novel.1142	NC_019458.2	109204856	109253375	-	3939	PF05007:Mannosyltransferase (PIG-M)
novel.11421	NC_019467.2	25017021	25017251	.	231	-
novel.11423	NC_019467.2	25316233	25316967	-	735	-
novel.11424	NC_019467.2	25396003	25424626	+	3687	PF06911:Senescence-associated protein
novel.11425	NC_019467.2	25494913	25900111	+	9089	PF03607:Doublecortin|PF00069:Protein kinase domain|PF00010:Helix-loop-helix DNA-binding domain
novel.11428	NC_019467.2	25979724	26456345	-	7945	PF02138:Beige/BEACH domain|PF14844:PH domain associated with Beige/BEACH|PF06469:Domain of Unknown Function (DUF1088)
novel.11433	NC_019467.2	26654130	26654650	+	521	-
novel.11435	NC_019467.2	26684403	26685015	.	613	-
novel.11440	NC_019467.2	27612457	27616064	-	1164	PF00078:Reverse transcriptase (RNA-dependent DNA polymerase)|PF06817:Reverse transcriptase thumb domain
novel.11441	NC_019467.2	27623500	27638958	-	2580	PF13177:DNA polymerase III, delta subunit
novel.11442	NC_019467.2	28022656	28253944	+	7678	PF01852:START domain|PF00620:RhoGAP domain
novel.11443	NC_019467.2	27854363	27854672	.	310	-
novel.11445	NC_019467.2	28537380	28538571	.	1192	-
novel.11446	NC_019467.2	28544495	28722233	-	7283	-
novel.11448	NC_019467.2	28750110	28844987	+	17224	PF13671:AAA domain
novel.11449	NC_019467.2	28816738	28823050	-	464	-
novel.11451	NC_019467.2	28900718	28993489	+	10868	PF13695:Zinc-binding domain
novel.11452	NC_019467.2	28903125	28903785	-	297	-
novel.11453	NC_019467.2	29019016	29397424	-	6347	PF14228:Cell morphogenesis central region|PF14222:Cell morphogenesis N-terminal
novel.11455	NC_019467.2	29381944	29433983	-	770	PF00009:Elongation factor Tu GTP binding domain
novel.11459	NC_019467.2	29861683	29970910	-	3951	PF02434:Fringe-like
novel.1146	NC_019458.2	109314044	109320309	-	3834	-
novel.11460	NC_019467.2	30011638	30035573	+	4020	PF00012:Hsp70 protein
novel.11463	NC_019467.2	30405686	30433255	-	5079	PF15509:Domain of unknown function (DUF4650)|PF15499:Ubiquitin-specific peptidase-like, SUMO isopeptidase
novel.11464	NC_019467.2	30433706	30563381	+	4557	PF00505:HMG (high mobility group) box|PF09011:HMG-box domain
novel.11465	NC_019467.2	30558127	30562212	-	240	-
novel.11466	NC_019467.2	30705123	30705501	.	379	-
novel.11468	NC_019467.2	30940754	30941016	.	263	-
novel.1147	NC_019458.2	109346506	109400612	+	2366	PF13246:Cation transport ATPase (P-type)|PF00690:Cation transporter/ATPase, N-terminus|PF00122:E1-E2 ATPase
novel.11470	NC_019467.2	31193194	31211477	+	16380	PF13906:C-terminus of AA_permease
novel.11471	NC_019467.2	31203075	31206180	-	3021	-
novel.11472	NC_019467.2	31211953	31595489	-	5018	-
novel.11474	NC_019467.2	31665792	31677089	-	1226	PF05348:Proteasome maturation factor UMP1
novel.11476	NC_019467.2	31812079	32021989	+	8321	PF13927:Immunoglobulin domain|PF07714:Protein tyrosine kinase|PF07679:Immunoglobulin I-set domain
novel.11477	NC_019467.2	32026872	32144365	-	13441	-
novel.11478	NC_019467.2	32147822	32148246	.	425	-
novel.11479	NC_019467.2	32348160	32348707	.	548	-
novel.1148	NC_019458.2	109370199	109370603	-	254	-
novel.11480	NC_019467.2	32484473	32501677	-	1543	-
novel.11482	NC_019467.2	32520338	32521351	.	1014	-
novel.11483	NC_019467.2	32528912	32611397	+	6254	PF00595:PDZ domain (Also known as DHR or GLGF)|PF00097:Zinc finger, C3HC4 type (RING finger)
novel.11485	NC_019467.2	32672634	32686532	+	7416	PF05198:Translation initiation factor IF-3, N-terminal domain
novel.11486	NC_019467.2	32685804	32696188	-	1496	PF00096:Zinc finger, C2H2 type
novel.11487	NC_019467.2	32732699	32822747	-	719	PF01157:Ribosomal protein L21e
novel.11490	NC_019467.2	32862104	32919616	+	4679	PF00443:Ubiquitin carboxyl-terminal hydrolase
novel.11491	NC_019467.2	33126065	33196381	-	2047	-
novel.11492	NC_019467.2	33285278	33362872	-	2483	PF00069:Protein kinase domain
novel.11493	NC_019467.2	33363262	33363520	.	259	-
novel.11494	NC_019467.2	33375000	33386098	+	4909	-
novel.11495	NC_019467.2	33540488	33541228	+	741	-
novel.11496	NC_019467.2	33540488	33541228	-	741	-
novel.11497	NC_019467.2	33541324	33546636	+	3160	-
novel.11498	NC_019467.2	33575516	33575972	.	457	-
novel.11499	NC_019467.2	33579162	33579918	-	757	-
novel.11502	NC_019467.2	34112139	34127469	+	3972	PF06602:Myotubularin-like phosphatase domain
novel.11503	NC_019467.2	34298305	34298570	.	266	-
novel.11504	NC_019467.2	34358318	34405201	+	551	-
novel.11505	NC_019467.2	34405596	34476046	+	7688	PF00621:RhoGEF domain
novel.11506	NC_019467.2	34480907	34561277	+	2970	PF01432:Peptidase family M3
novel.11507	NC_019467.2	34559798	34560689	-	785	-
novel.11508	NC_019467.2	34589405	34626905	-	4437	-
novel.11509	NC_019467.2	34770037	34852169	+	16530	PF05168:HEPN domain|PF00240:Ubiquitin family
novel.1151	NC_019458.2	109426921	109437139	+	2794	PF01335:Death effector domain
novel.11511	NC_019467.2	34892713	34892946	.	234	-
novel.11513	NC_019467.2	35589706	35589911	.	206	-
novel.11514	NC_019467.2	35651334	35703217	+	6938	PF13833:EF-hand domain pair
novel.11515	NC_019467.2	35689087	35711099	-	2549	-
novel.11516	NC_019467.2	35707698	35708039	.	342	-
novel.11517	NC_019467.2	35711274	35770666	+	4636	PF01529:DHHC palmitoyltransferase
novel.1152	NC_019458.2	109436749	109437022	-	213	-
novel.11523	NC_019467.2	35807521	35811325	-	2163	PF00202:Aminotransferase class-III
novel.11524	NC_019467.2	35847456	35872380	+	3854	PF00069:Protein kinase domain
novel.11525	NC_019467.2	35883537	36003121	+	10536	PF08767:CRM1 C terminal
novel.11526	NC_019467.2	35998534	36027676	-	1164	-
novel.11527	NC_019467.2	36028473	36029317	.	845	-
novel.11528	NC_019467.2	36034191	36097028	-	5848	PF12895:Anaphase-promoting complex, cyclosome, subunit 3|PF13174:Tetratricopeptide repeat|PF13181:Tetratricopeptide repeat
novel.11529	NC_019467.2	36110485	36169451	+	1574	PF02737:3-hydroxyacyl-CoA dehydrogenase, NAD binding domain|PF00725:3-hydroxyacyl-CoA dehydrogenase, C-terminal domain
novel.1153	NC_019458.2	109460632	109496103	-	10067	PF04614:Pex19 protein family
novel.11530	NC_019467.2	36307363	36374939	-	9278	PF06467:MYM-type Zinc finger with FCS sequence motif
novel.11532	NC_019467.2	36416387	36441172	+	3068	PF06467:MYM-type Zinc finger with FCS sequence motif
novel.11533	NC_019467.2	36451050	36526774	+	7785	PF08075:NOPS (NUC059) domain
novel.11535	NC_019467.2	36526771	36573375	-	5191	PF12796:Ankyrin repeats (3 copies)|PF00385:Chromo (CHRromatin Organisation MOdifier) domain
novel.11537	NC_019467.2	36576950	36652633	-	6749	PF00533:BRCA1 C Terminus (BRCT) domain|PF00644:Poly(ADP-ribose) polymerase catalytic domain|PF13519:von Willebrand factor type A domain|PF08487:Vault protein inter-alpha-trypsin domain
novel.1154	NC_019458.2	109478060	109483710	+	5651	PF00078:Reverse transcriptase (RNA-dependent DNA polymerase)
novel.11540	NC_019467.2	36657604	36657819	.	216	-
novel.11542	NC_019467.2	40782389	40811627	-	18649	-
novel.11543	NC_019467.2	40811919	40816134	+	1842	-
novel.11544	NC_019467.2	41018056	41018776	.	721	-
novel.11545	NC_019467.2	41305195	41305435	.	241	-
novel.11546	NC_019467.2	41393369	41393740	.	372	-
novel.11547	NC_019467.2	43727797	43728011	.	215	-
novel.11548	NC_019467.2	46494299	46959609	-	5525	PF02437:SKI/SNO/DAC family
novel.11550	NC_019467.2	46960391	46960722	.	332	-
novel.11551	NC_019467.2	47878030	47892417	-	2231	-
novel.11552	NC_019467.2	47892469	47921691	+	5209	PF15280:Protein aurora borealis N-terminus
novel.11561	NC_019467.2	50398239	50398905	-	667	-
novel.11563	NC_019467.2	50731119	51003909	-	10795	PF11830:Domain of unknown function (DUF3350)|PF00566:Rab-GTPase-TBC domain|PF00640:Phosphotyrosine interaction domain (PTB/PID)
novel.11565	NC_019467.2	50947186	50947453	.	268	-
novel.11566	NC_019467.2	51007657	51057483	+	2154	PF01088:Ubiquitin carboxyl-terminal hydrolase, family 1
novel.11568	NC_019467.2	51071105	51072093	+	989	PF01140:Matrix protein (MA), p15
novel.11569	NC_019467.2	51088717	51309091	+	4852	PF15949:Domain of unknown function (DUF4757)|PF00307:Calponin homology (CH) domain|PF00412:LIM domain
novel.1157	NC_019458.2	109606963	109635720	+	6005	PF06638:Strabismus protein
novel.11570	NC_019467.2	51485551	51487014	-	1464	PF00432:Prenyltransferase and squalene oxidase repeat
novel.11571	NC_019467.2	52209438	52210064	-	627	-
novel.11572	NC_019467.2	52209438	52210064	+	627	-
novel.11573	NC_019467.2	52434840	52436729	-	1890	PF02214:BTB/POZ domain
novel.11574	NC_019467.2	52529189	52541267	+	6261	PF15014:Ceroid-lipofuscinosis neuronal protein 5
novel.11575	NC_019467.2	52541596	52559206	-	3492	PF00646:F-box domain
novel.11576	NC_019467.2	52565666	52604271	+	1318	-
novel.11577	NC_019467.2	52576681	52850842	-	14769	PF08239:Bacterial SH3 domain|PF03256:Anaphase-promoting complex, subunit 10 (APC10)|PF00415:Regulator of chromosome condensation (RCC1) repeat|PF08005:PHR domain|PF13639:Ring finger domain
novel.11578	NC_019467.2	52850912	52851128	-	217	-
novel.11579	NC_019467.2	53018384	53018887	+	504	-
novel.1158	NC_019458.2	109776506	109779415	-	2910	-
novel.11583	NC_019467.2	54863953	54948975	-	13983	-
novel.11587	NC_019467.2	55776346	55778041	+	1696	PF05210:Sprouty protein (Spry)
novel.11588	NC_019467.2	55778111	55781604	-	712	-
novel.11589	NC_019467.2	55789143	55789355	.	213	-
novel.11591	NC_019467.2	57981261	57982054	-	794	-
novel.11592	NC_019467.2	59190588	59195750	-	5163	PF13855:Leucine rich repeat
novel.11593	NC_019467.2	60374427	60374725	.	299	-
novel.11595	NC_019467.2	60438245	60438457	.	213	-
novel.11597	NC_019467.2	62905235	62905474	+	240	-
novel.11598	NC_019467.2	63570118	63571399	-	1282	-
novel.11599	NC_019467.2	64648572	64650357	.	1786	PF00665:Integrase core domain|PF09337:His(2)-Cys(2) zinc finger
novel.116	NC_019458.2	6946061	6958649	+	3430	PF12346:Holliday junction recognition protein-associated repeat|PF12347:Holliday junction regulator protein family C-terminal repeat
novel.11600	NC_019467.2	64652099	64652764	-	530	-
novel.11601	NC_019467.2	65651100	65652247	+	498	PF00719:Inorganic pyrophosphatase
novel.11602	NC_019467.2	65651268	65652273	-	356	-
novel.11605	NC_019467.2	66142327	66145343	-	2950	-
novel.11606	NC_019467.2	66142480	66145305	+	2755	-
novel.11610	NC_019467.2	67202975	67203593	+	619	-
novel.11619	NC_019467.2	69540156	69540685	-	530	-
novel.1162	NC_019458.2	110154488	110156185	.	1698	-
novel.11622	NC_019467.2	69940991	70130612	-	5662	PF00664:ABC transporter transmembrane region|PF00005:ABC transporter
novel.11628	NC_019467.2	70727759	70728484	.	726	-
novel.11629	NC_019467.2	70767576	70768110	.	535	PF00429:ENV polyprotein (coat polyprotein)
novel.11632	NC_019467.2	70944780	71013446	-	2697	PF00005:ABC transporter
novel.11633	NC_019467.2	71005606	71006143	.	538	-
novel.11637	NC_019467.2	71592222	71592469	.	248	-
novel.11639	NC_019467.2	71643645	71644462	.	818	-
novel.11641	NC_019467.2	71664320	71664555	.	236	-
novel.11643	NC_019467.2	71792909	71798502	+	643	-
novel.11644	NC_019467.2	71792922	71798502	-	5521	PF06817:Reverse transcriptase thumb domain|PF00078:Reverse transcriptase (RNA-dependent DNA polymerase)
novel.11648	NC_019467.2	72286715	72365208	-	4594	-
novel.11649	NC_019467.2	72365447	72425762	+	5264	PF09976:Tetratricopeptide repeat-like domain|PF13181:Tetratricopeptide repeat|PF00226:DnaJ domain
novel.11651	NC_019467.2	73443902	73461328	+	244	-
novel.11653	NC_019467.2	73796479	73857135	+	3821	-
novel.11654	NC_019467.2	73910412	73953081	+	5097	PF00071:Ras family
novel.11656	NC_019467.2	73948248	73953081	-	4746	-
novel.11657	NC_019467.2	74310027	74348624	+	6379	PF02985:HEAT repeat|PF13646:HEAT repeats
novel.11658	NC_019467.2	74422909	74733058	+	11553	PF00373:FERM central domain|PF00621:RhoGEF domain|PF09380:FERM C-terminal PH-like domain|PF00169:PH domain|PF09379:FERM N-terminal domain|PF08736:FERM adjacent (FA)
novel.11660	NC_019467.2	74729141	74852053	-	9540	PF00069:Protein kinase domain
novel.11661	NC_019467.2	74827640	74829144	+	1482	-
novel.11662	NC_019467.2	74991447	75279859	-	12181	PF14429:C2 domain in Dock180 and Zizimin proteins|PF00169:PH domain|PF11878:Domain of unknown function (DUF3398)
novel.11663	NC_019467.2	75353656	75354206	+	551	-
novel.11664	NC_019467.2	75354360	75525996	+	2070	PF00627:UBA/TS-N domain
novel.11667	NC_019467.2	75440094	75454498	-	1626	PF00001:7 transmembrane receptor (rhodopsin family)
novel.11670	NC_019467.2	75701894	75930030	+	5197	PF03328:HpcH/HpaI aldolase/citrate lyase family
novel.11671	NC_019467.2	76072864	76453711	+	3900	PF00364:Biotin-requiring enzyme|PF02786:Carbamoyl-phosphate synthase L chain, ATP binding domain|PF02785:Biotin carboxylase C-terminal domain|PF00289:Biotin carboxylase, N-terminal domain
novel.11673	NC_019467.2	76454080	76504796	-	4595	-
novel.11674	NC_019467.2	76514629	76572517	-	5219	PF08409:Domain of unknown function (DUF1736)
novel.11677	NC_019467.2	76848316	77150660	-	7067	PF00520:Ion transport protein
novel.11678	NC_019467.2	77170548	77171861	+	359	-
novel.11682	NC_019467.2	78145512	78196775	+	6719	PF00082:Subtilase family|PF12580:Tripeptidyl peptidase II
novel.11684	NC_019467.2	78294377	78307658	-	2499	PF05686:Glycosyl transferase family 90
novel.11685	NC_019467.2	78307840	78343600	+	3622	-
novel.11686	NC_019467.2	78347946	78378582	+	4899	PF00867:XPG I-region
novel.11687	NC_019467.2	81314967	81315239	.	273	-
novel.11688	NC_019467.2	81533958	81542801	-	6654	-
novel.11689	NC_019467.2	81590661	81616733	-	4071	PF15346:Arginine and glutamate-rich 1
novel.11690	NC_019467.2	81616730	81638512	+	1760	-
novel.11691	NC_019467.2	81643839	81644240	.	402	-
novel.11694	NC_019467.2	82892807	82899815	-	3905	PF04679:ATP dependent DNA ligase C terminal region|PF04675:DNA ligase N terminus|PF00533:BRCA1 C Terminus (BRCT) domain|PF11411:DNA ligase IV|PF01068:ATP dependent DNA ligase domain
novel.11695	NC_019467.2	82899675	82921957	+	8606	PF12146:Serine aminopeptidase, S33
novel.11699	NC_019467.2	83920550	83946725	-	2435	-
novel.11700	NC_019467.2	84158650	84282277	-	12760	PF01413:C-terminal tandem repeated domain in type 4 procollagen
novel.11701	NC_019467.2	84163534	84169398	+	3602	PF01413:C-terminal tandem repeated domain in type 4 procollagen|PF01391:Collagen triple helix repeat (20 copies)
novel.11702	NC_019467.2	84284378	84446848	+	9012	PF01391:Collagen triple helix repeat (20 copies)|PF01413:C-terminal tandem repeated domain in type 4 procollagen
novel.11703	NC_019467.2	84421268	84422518	-	252	-
novel.11704	NC_019467.2	84427250	84432382	-	266	-
novel.11705	NC_019467.2	84454779	84455343	-	565	-
novel.11706	NC_019467.2	84454780	84457989	+	621	-
novel.11708	NC_019467.2	84511219	84520851	+	2633	PF01256:Carbohydrate kinase
novel.11709	NC_019467.2	84519395	84543986	-	3391	PF01406:tRNA synthetases class I (C) catalytic domain
novel.1171	NC_019458.2	110341129	110348957	-	637	-
novel.11710	NC_019467.2	84522612	84523312	+	667	-
novel.11714	NC_019467.2	84610191	84639354	-	16784	-
novel.11715	NC_019467.2	84741150	84814089	+	4137	PF00621:RhoGEF domain|PF16614:Unstructured region two on RhoGEF 6 and 7|PF00169:PH domain
novel.11716	NC_019467.2	84782095	84783480	-	1386	-
novel.11717	NC_019467.2	84807385	84808586	-	1202	-
novel.11719	NC_019467.2	84831482	84831789	.	308	-
novel.11720	NC_019467.2	85391118	85392344	-	601	-
novel.11721	NC_019467.2	85467499	85507037	-	3924	PF04130:Spc97 / Spc98 family
novel.11723	NC_019467.2	85566122	85659057	+	8213	PF00122:E1-E2 ATPase|PF13246:Cation transport ATPase (P-type)
novel.11724	NC_019467.2	85696590	85696969	.	380	-
novel.11725	NC_019467.2	85716388	85754486	+	4380	PF00435:Spectrin repeat
novel.11726	NC_019467.2	85756017	85757171	.	1155	-
novel.11728	NC_019467.2	85792791	85807262	-	4527	PF01399:PCI domain
novel.11730	NC_019467.2	85852963	85864552	+	2644	PF01299:Lysosome-associated membrane glycoprotein (Lamp)
novel.11731	NC_019467.2	85863980	85864314	-	298	-
novel.11733	NC_019467.2	85865795	85869400	+	2687	-
novel.11734	NC_019467.2	85934668	85939845	-	5178	-
novel.11735	NC_019467.2	85940648	85962764	+	5674	PF00999:Sodium/hydrogen exchanger family
novel.11736	NC_019467.2	85968786	86016453	-	1389	-
novel.11737	NC_019467.2	85974267	85989125	+	1280	PF08781:Transcription factor DP
novel.11738	NC_019467.2	85976196	85983262	-	6744	-
novel.11739	NC_019467.2	86015022	86016453	+	1432	-
novel.1174	NC_019458.2	110421376	110421806	-	431	-
novel.11740	NC_019467.2	86055101	86059981	+	549	PF14967:FAM70 protein
novel.11741	NC_019467.2	86067574	86096063	-	9036	PF07645:Calcium-binding EGF domain|PF00054:Laminin G domain
novel.11742	NC_019467.2	86067574	86069323	+	508	-
novel.11743	NC_019467.2	86073625	86074750	+	809	-
novel.11744	NC_019467.2	86097812	86099158	.	1347	-
novel.11745	NC_019467.2	86101848	86102515	.	668	-
novel.11746	NC_019467.2	86107200	86107866	.	667	-
novel.11747	NC_019467.2	86132706	86138280	+	5575	-
novel.11748	NC_019467.2	86171096	86182180	-	6009	PF00779:BTK motif
novel.11749	NC_019467.2	86174795	86177330	+	2366	-
novel.1175	NC_019458.2	110424131	110447390	-	3078	PF13927:Immunoglobulin domain
novel.11750	NC_019467.2	86284073	86287650	+	805	-
novel.11751	NC_019467.2	86298043	86325430	+	2205	PF13424:Tetratricopeptide repeat
novel.11752	NC_019467.2	86330964	86353929	+	2470	PF03467:Smg-4/UPF3 family
novel.11757	NC_019468.2	918353	918885	.	533	PF17489:L1 transposable element trimerization domain|PF02994:L1 transposable element RBD-like domain
novel.11758	NC_019468.2	938992	939282	.	291	-
novel.11760	NC_019468.2	1888336	1888573	.	238	-
novel.11761	NC_019468.2	2816855	2817108	.	254	-
novel.11763	NC_019468.2	3841936	3842418	.	483	PF00665:Integrase core domain|PF09337:His(2)-Cys(2) zinc finger
novel.11764	NC_019468.2	4041233	4041549	.	317	-
novel.11765	NC_019468.2	4542614	4543727	.	1114	PF01018:GTP1/OBG
novel.11766	NC_019468.2	4720779	4781071	+	2318	PF03127:GAT domain|PF00790:VHS domain
novel.11768	NC_019468.2	4787716	5021947	+	7895	PF00397:WW domain|PF00595:PDZ domain (Also known as DHR or GLGF)
novel.1177	NC_019458.2	110469268	110478304	-	4695	PF00581:Rhodanese-like domain
novel.11770	NC_019468.2	5189994	5243841	+	2459	-
novel.11772	NC_019468.2	5242355	5246682	-	4203	-
novel.11773	NC_019468.2	5310827	5311798	-	972	-
novel.11774	NC_019468.2	5312237	5342930	-	2536	PF03006:Haemolysin-III related
novel.11775	NC_019468.2	5725111	5731585	-	2443	PF16311:Transmembrane protein 100
novel.11776	NC_019468.2	5774787	5811309	+	14232	-
novel.11779	NC_019468.2	7197123	7226895	+	6969	PF00130:Phorbol esters/diacylglycerol binding domain (C1 domain)|PF00781:Diacylglycerol kinase catalytic domain|PF00609:Diacylglycerol kinase accessory domain
novel.11780	NC_019468.2	7248142	7248932	.	791	-
novel.11781	NC_019468.2	7249526	7280036	-	12564	-
novel.11782	NC_019468.2	7249526	7254454	+	4929	-
novel.11783	NC_019468.2	7311822	7333129	-	10719	-
novel.11785	NC_019468.2	7473137	7508130	+	11805	PF00567:Tudor domain|PF00013:KH domain
novel.11786	NC_019468.2	7504511	7508234	-	3636	-
novel.11787	NC_019468.2	7600470	7601197	-	480	-
novel.11789	NC_019468.2	7630266	8036088	+	6761	PF00076:RNA recognition motif. (a.k.a. RRM, RBD, or RNP domain)
novel.11793	NC_019468.2	8186904	8193484	-	1671	PF10484:Mitochondrial ribosomal protein S23
novel.11794	NC_019468.2	8201960	8202450	-	491	-
novel.11795	NC_019468.2	8202803	8224521	-	1594	PF02845:CUE domain
novel.11796	NC_019468.2	8224576	8287796	-	432	-
novel.11797	NC_019468.2	8305607	8321124	-	8636	PF13894:C2H2-type zinc finger|PF00096:Zinc finger, C2H2 type
novel.11799	NC_019468.2	8334440	8340756	-	4623	-
novel.11800	NC_019468.2	8337146	8337495	+	271	-
novel.11801	NC_019468.2	8419927	8427132	+	2313	-
novel.11803	NC_019468.2	8687899	8699714	-	4185	PF07162:Ciliary basal body-associated, B9 protein
novel.11804	NC_019468.2	8802399	8824222	-	8909	-
novel.11805	NC_019468.2	8808478	8816572	+	5399	-
novel.11807	NC_019468.2	8851858	8864054	-	3942	PF13639:Ring finger domain
novel.11809	NC_019468.2	8976508	9002707	-	6510	PF01363:FYVE zinc finger|PF06602:Myotubularin-like phosphatase domain
novel.11810	NC_019468.2	9002998	9003757	-	760	-
novel.11811	NC_019468.2	9004261	9015658	-	4294	PF00735:Septin
novel.11812	NC_019468.2	9041953	9108071	-	10363	-
novel.11813	NC_019468.2	9078393	9079350	+	958	-
novel.11814	NC_019468.2	9078440	9079026	-	587	-
novel.11815	NC_019468.2	9082772	9083004	.	233	-
novel.11816	NC_019468.2	9124812	9125012	-	201	-
novel.11817	NC_019468.2	9143158	9143366	.	209	-
novel.11822	NC_019468.2	9617235	9650368	-	3660	PF16740:Spindle and kinetochore-associated protein 2
novel.11823	NC_019468.2	9650935	9686109	+	3721	-
novel.11826	NC_019468.2	9828581	9894105	+	5592	-
novel.1183	NC_019458.2	110524867	110537976	+	3180	PF00795:Carbon-nitrogen hydrolase
novel.11830	NC_019468.2	10128664	10129103	+	440	-
novel.11831	NC_019468.2	10149547	10192876	+	6135	PF09268:Clathrin, heavy-chain linker|PF01394:Clathrin propeller repeat|PF00637:Region in Clathrin and VPS|PF13838:Clathrin-H-link
novel.11833	NC_019468.2	10205913	10340271	+	6946	PF09335:SNARE associated Golgi protein
novel.11835	NC_019468.2	10336566	10349738	-	3806	-
novel.11837	NC_019468.2	10374581	10414532	+	6338	PF00069:Protein kinase domain
novel.11838	NC_019468.2	10415886	10427020	-	2537	PF13920:Zinc finger, C3HC4 type (RING finger)
novel.11839	NC_019468.2	10427145	10446709	+	629	-
novel.11840	NC_019468.2	10581224	10581772	.	549	-
novel.11841	NC_019468.2	10582754	10681241	+	10476	PF11597:Mediator complex subunit 13 N-terminal|PF06333:Mediator complex subunit 13 C-terminal
novel.11842	NC_019468.2	10632166	10635042	-	2877	-
novel.11845	NC_019468.2	10701690	10756305	+	5394	PF14750:Integrator complex subunit 2
novel.11847	NC_019468.2	11226031	11232083	-	3159	-
novel.11848	NC_019468.2	11232950	11236763	-	1701	PF00907:T-box
novel.11849	NC_019468.2	11236953	11251046	+	3146	-
novel.1185	NC_019458.2	110537694	110548311	-	3292	PF01335:Death effector domain
novel.11850	NC_019468.2	11238047	11238951	.	905	-
novel.11851	NC_019468.2	11244265	11455191	-	579	-
novel.11853	NC_019468.2	11853262	11912515	-	2691	PF00481:Protein phosphatase 2C
novel.11854	NC_019468.2	11950129	12064068	+	7405	PF13374:Tetratricopeptide repeat|PF13424:Tetratricopeptide repeat
novel.11856	NC_019468.2	12108809	12331838	+	10508	PF00443:Ubiquitin carboxyl-terminal hydrolase|PF14836:Ubiquitin-like domain
novel.11859	NC_019468.2	12352604	12361284	-	2551	PF00194:Eukaryotic-type carbonic anhydrase
novel.1186	NC_019458.2	110538285	110538981	+	406	-
novel.11860	NC_019468.2	12352970	12353489	+	500	PF00194:Eukaryotic-type carbonic anhydrase
novel.11861	NC_019468.2	12390977	12398389	+	879	PF04438:HIT zinc finger
novel.11862	NC_019468.2	12397914	12449026	-	8130	PF00063:Myosin head (motor domain)
novel.11863	NC_019468.2	12431793	12435717	+	2297	PF06423:GWT1
novel.11864	NC_019468.2	12441209	12472745	+	4480	-
novel.11865	NC_019468.2	12475946	12483812	+	1754	PF13561:Enoyl-(Acyl carrier protein) reductase
novel.11866	NC_019468.2	12484059	12493803	+	3862	PF08032:RNA 2'-O ribose methyltransferase substrate binding|PF00588:SpoU rRNA Methylase family
novel.11868	NC_019468.2	12986789	13227450	-	11434	PF00364:Biotin-requiring enzyme|PF08326:Acetyl-CoA carboxylase, central region|PF00289:Biotin carboxylase, N-terminal domain|PF02785:Biotin carboxylase C-terminal domain|PF01039:Carboxyl transferase domain|PF02786:Carbamoyl-phosphate synthase L chain, ATP binding domain
novel.11869	NC_019468.2	12988055	12988670	+	412	-
novel.1187	NC_019458.2	110549683	110575929	+	5650	PF00443:Ubiquitin carboxyl-terminal hydrolase
novel.11871	NC_019468.2	13237173	13239268	-	889	-
novel.11873	NC_019468.2	13276256	13360211	+	8652	PF00249:Myb-like DNA-binding domain
novel.11874	NC_019468.2	13361554	13449901	-	9094	-
novel.11875	NC_019468.2	13454226	13455486	.	1261	-
novel.11877	NC_019468.2	13688222	13723318	-	6932	PF13251:Domain of unknown function (DUF4042)
novel.11878	NC_019468.2	13728336	13734505	-	642	-
novel.11879	NC_019468.2	13742666	13743214	-	549	PF01294:Ribosomal protein L13e
novel.1188	NC_019458.2	110567601	110568769	-	565	-
novel.11881	NC_019468.2	13820208	13820519	.	312	-
novel.11882	NC_019468.2	13875078	13877048	+	529	-
novel.11888	NC_019468.2	14083692	14089569	+	1375	-
novel.11889	NC_019468.2	14110291	14146149	-	2124	PF00076:RNA recognition motif. (a.k.a. RRM, RBD, or RNP domain)|PF00641:Zn-finger in Ran binding protein and others
novel.1189	NC_019458.2	110576538	110580474	+	2615	PF01593:Flavin containing amine oxidoreductase
novel.11890	NC_019468.2	14159472	14180522	+	3652	PF01471:Putative peptidoglycan binding domain|PF00413:Matrixin
novel.11894	NC_019468.2	14218327	14332533	-	6198	PF01602:Adaptin N terminal region|PF02883:Adaptin C-terminal domain|PF09066:Beta2-adaptin appendage, C-terminal sub-domain
novel.11896	NC_019468.2	14337089	14339955	-	871	-
novel.11898	NC_019468.2	14409651	14413264	+	617	-
novel.1190	NC_019458.2	110580547	110586740	-	2453	PF13733:N-terminal region of glycosyl transferase group 7|PF02709:N-terminal domain of galactosyltransferase
novel.11900	NC_019468.2	14440962	14445188	+	2699	-
novel.11901	NC_019468.2	14513685	14522435	+	2297	-
novel.11903	NC_019468.2	14538008	14550996	+	3244	PF08423:Rad51
novel.11904	NC_019468.2	14558485	14632620	+	8251	-
novel.1191	NC_019458.2	110595900	110604036	-	4035	PF01421:Reprolysin (M12B) family zinc metalloprotease|PF05986:ADAM-TS Spacer 1|PF00090:Thrombospondin type 1 domain
novel.11911	NC_019468.2	15541464	15541801	.	338	-
novel.11912	NC_019468.2	16888247	16935973	-	5096	PF13324:Grap2 and cyclin-D-interacting
novel.11913	NC_019468.2	16935715	17298354	+	5930	PF00063:Myosin head (motor domain)
novel.11917	NC_019468.2	17307544	17337262	-	3030	PF01399:PCI domain
novel.11918	NC_019468.2	17379547	17404534	-	6129	-
novel.11919	NC_019468.2	17404872	17419873	+	4976	PF15053:Mjmu-R1-like protein family
novel.11920	NC_019468.2	17411521	17412248	-	340	-
novel.11921	NC_019468.2	17422064	17570181	-	8018	PF01694:Rhomboid family
novel.11923	NC_019468.2	17582065	17636327	-	6487	PF00622:SPRY domain
novel.11924	NC_019468.2	17649239	17657615	+	1922	PF12836:Helix-hairpin-helix motif
novel.11926	NC_019468.2	17701552	17789299	+	3095	-
novel.11928	NC_019468.2	17750332	17790258	-	4709	PF09733:VEFS-Box of polycomb protein
novel.11929	NC_019468.2	17814174	17840694	+	6103	PF08640:U3 small nucleolar RNA-associated protein 6
novel.11932	NC_019468.2	18210701	18465125	-	13226	PF00616:GTPase-activator protein for Ras-like GTPase|PF13716:Divergent CRAL/TRIO domain
novel.11934	NC_019468.2	18266408	18275437	+	2048	-
novel.11936	NC_019468.2	18638720	18806058	+	5571	-
novel.11937	NC_019468.2	18803242	18806125	-	2884	-
novel.11939	NC_019468.2	18930169	18949035	+	1579	PF00337:Galactoside-binding lectin
novel.1194	NC_019458.2	110622923	110624161	-	612	PF04711:Apolipoprotein A-II (ApoA-II)
novel.11940	NC_019468.2	18950368	18986125	-	3911	PF00258:Flavodoxin|PF02898:Nitric oxide synthase, oxygenase domain
novel.11941	NC_019468.2	19058355	19059612	.	1258	-
novel.11942	NC_019468.2	19059940	19075185	-	5154	-
novel.11944	NC_019468.2	19228684	19234593	-	347	-
novel.11945	NC_019468.2	19229115	19235050	-	361	-
novel.11946	NC_019468.2	19229124	19229360	+	237	-
novel.11947	NC_019468.2	19234424	19363755	+	4094	PF00069:Protein kinase domain
novel.11949	NC_019468.2	19399995	19407239	-	1244	PF14931:Intraflagellar transport complex B, subunit 20
novel.1195	NC_019458.2	110625371	110630695	+	2926	PF01459:Eukaryotic porin
novel.11950	NC_019468.2	19407249	19418129	+	6405	PF02214:BTB/POZ domain
novel.11951	NC_019468.2	19418127	19426318	-	3180	PF04379:ApaG domain
novel.11952	NC_019468.2	19426436	19431643	+	2111	PF11712:Endoplasmic reticulum-based factor for assembly of V-ATPase
novel.11953	NC_019468.2	19449545	19472224	+	8418	PF07647:SAM domain (Sterile alpha motif)|PF13676:TIR domain
novel.11957	NC_019468.2	19619990	19624160	-	1820	PF00274:Fructose-bisphosphate aldolase class-I
novel.11958	NC_019468.2	19624638	19678764	-	15372	PF10351:Golgi-body localisation protein domain|PF10293:Domain of unknown function (DUF2405)|PF10344:Mitochondrial protein from FMP27|PF10347:RNA pol II promoter Fmp27 protein domain
novel.1196	NC_019458.2	110629370	110648184	-	2777	PF00104:Ligand-binding domain of nuclear hormone receptor|PF00105:Zinc finger, C4 type (two domains)
novel.11961	NC_019468.2	19689728	19720552	+	6773	PF14641:Helix-turn-helix DNA-binding domain of SPT6|PF14633:SH2 domain|PF00575:S1 RNA binding domain|PF14635:Helix-hairpin-helix motif|PF14878:Death-like domain of SPT6|PF14639:Holliday-junction resolvase-like of SPT6
novel.11962	NC_019468.2	19721613	19729248	-	4702	-
novel.11963	NC_019468.2	19730927	19736312	-	2826	PF00071:Ras family
novel.11964	NC_019468.2	19735399	19739606	+	1508	PF00276:Ribosomal protein L23|PF03939:Ribosomal protein L23, N-terminal domain
novel.11965	NC_019468.2	19739970	19743544	-	1294	PF03798:TLC domain
novel.11966	NC_019468.2	19743331	19759931	+	6924	PF00069:Protein kinase domain
novel.11967	NC_019468.2	19762029	19820025	-	5038	PF15258:Protein family of FAM222A
novel.11968	NC_019468.2	19765693	19766179	+	391	PF15258:Protein family of FAM222A
novel.11969	NC_019468.2	19825126	19829367	+	1782	PF07650:KH domain
novel.1197	NC_019458.2	110648055	110653093	+	496	-
novel.11970	NC_019468.2	19843044	19865766	-	5011	PF15975:Flotillin|PF01145:SPFH domain / Band 7 family
novel.11971	NC_019468.2	19868110	19906056	-	4181	PF16737:PHD finger protein 12 MRG binding domain|PF00628:PHD-finger
novel.11972	NC_019468.2	20022487	20129744	-	10349	PF00612:IQ calmodulin-binding motif|PF01576:Myosin tail
novel.11975	NC_019468.2	20189896	20217498	-	10615	PF15293:Nuclear fragile X mental retardation-interacting protein 2
novel.11976	NC_019468.2	20197799	20198146	+	295	-
novel.11980	NC_019468.2	20415961	20420031	+	1274	-
novel.11981	NC_019468.2	20420068	20442063	-	7607	PF16559:GIT coiled-coil Rho guanine nucleotide exchange factor|PF08518:Spa2 homology domain (SHD) of GIT|PF01412:Putative GTPase activating protein for Arf|PF12796:Ankyrin repeats (3 copies)
novel.11982	NC_019468.2	20422836	20423346	+	487	-
novel.11983	NC_019468.2	20440192	20458210	+	4458	PF11904:GPCR-chaperone
novel.11984	NC_019468.2	20457986	20466220	-	4242	PF00400:WD domain, G-beta repeat|PF12894:Anaphase-promoting complex subunit 4 WD40 domain|PF08953:Domain of unknown function (DUF1899)
novel.11989	NC_019468.2	20800351	20871165	+	3739	PF09745:Coiled-coil domain-containing protein 55 (DUF2040)
novel.11990	NC_019468.2	20827062	20828724	-	1663	-
novel.11991	NC_019468.2	20875116	20911348	-	6133	PF00209:Sodium:neurotransmitter symporter family|PF03491:Serotonin (5-HT) neurotransmitter transporter, N-terminus
novel.11995	NC_019468.2	21093273	21459563	-	6249	PF02466:Tim17/Tim22/Tim23/Pmp24 family
novel.11999	NC_019468.2	21298764	21448221	+	6623	PF00169:PH domain|PF00168:C2 domain|PF00620:RhoGAP domain|PF00621:RhoGEF domain
novel.1200	NC_019458.2	110730658	110732084	-	1427	-
novel.12000	NC_019468.2	21471099	21630133	+	6162	PF13905:Thioredoxin-like
novel.12004	NC_019468.2	21672347	21680083	+	3688	-
novel.12005	NC_019468.2	21681071	21708366	-	3916	PF03798:TLC domain
novel.12007	NC_019468.2	21701521	21837727	+	13209	PF04100:Vps53-like, N-terminal
novel.12008	NC_019468.2	21850554	21862479	+	7701	-
novel.12009	NC_019468.2	21858982	21859300	-	303	-
novel.1201	NC_019458.2	110735145	110736638	.	1494	-
novel.12011	NC_019468.2	21873122	22024805	+	3805	PF02318:FYVE-type zinc finger
novel.12012	NC_019468.2	22046263	22082483	+	4976	PF00168:C2 domain
novel.12014	NC_019468.2	22090741	22094351	.	3611	-
novel.12015	NC_019468.2	22097446	22171119	-	11622	-
novel.12017	NC_019468.2	22176975	22205092	-	7090	PF00063:Myosin head (motor domain)|PF00612:IQ calmodulin-binding motif
novel.12018	NC_019468.2	22207268	22226581	-	3792	-
novel.12019	NC_019468.2	22227554	22263419	-	3823	PF02121:Phosphatidylinositol transfer protein
novel.12020	NC_019468.2	22231369	22276257	+	741	-
novel.12021	NC_019468.2	22271097	22316040	-	6740	PF07690:Major Facilitator Superfamily
novel.12022	NC_019468.2	22320517	22332154	-	5924	-
novel.12023	NC_019468.2	22333286	22336993	-	2037	-
novel.12024	NC_019468.2	22337467	22368372	-	7517	PF12134:PRP8 domain IV core|PF10597:U5-snRNA binding site 2 of PrP8|PF10598:RNA recognition motif of the spliceosomal PrP8|PF01398:JAB1/Mov34/MPN/PAD-1 ubiquitin protease|PF08082:PRO8NT (NUC069), PrP8 N-terminal domain|PF08083:PROCN (NUC071) domain|PF08084:PROCT (NUC072) domain|PF10596:U6-snRNA interacting domain of PrP8
novel.12026	NC_019468.2	22400610	22412955	+	7946	PF02138:Beige/BEACH domain
novel.12027	NC_019468.2	22413195	22421435	+	3065	PF00079:Serpin (serine protease inhibitor)
novel.12029	NC_019468.2	22441409	22445197	-	2528	-
novel.12031	NC_019468.2	22523416	22525208	-	1730	-
novel.12033	NC_019468.2	22636287	22647007	+	4125	PF01866:Putative diphthamide synthesis protein
novel.12034	NC_019468.2	22642856	22643389	-	394	-
novel.12035	NC_019468.2	22646131	22647007	-	710	-
novel.12036	NC_019468.2	22659397	22665849	+	675	PF00096:Zinc finger, C2H2 type|PF12171:Zinc-finger double-stranded RNA-binding
novel.12037	NC_019468.2	22666111	22864658	-	5947	PF13638:PIN domain|PF10373:Est1 DNA/RNA binding domain|PF10374:Telomerase activating protein Est1
novel.12038	NC_019468.2	22681543	22689318	+	565	-
novel.12040	NC_019468.2	22869226	22884103	+	2235	PF00291:Pyridoxal-phosphate dependent enzyme
novel.12042	NC_019468.2	22894430	22931726	+	7837	PF00566:Rab-GTPase-TBC domain
novel.12044	NC_019468.2	22937633	22968629	-	5448	PF00010:Helix-loop-helix DNA-binding domain
novel.12045	NC_019468.2	22958612	22968629	+	10018	PF00078:Reverse transcriptase (RNA-dependent DNA polymerase)
novel.12048	NC_019468.2	23098812	23163866	+	5825	PF00400:WD domain, G-beta repeat|PF08513:LisH
novel.12049	NC_019468.2	23169537	23195809	-	6223	PF13236:Clustered mitochondria|PF15044:Mitochondrial function, CLU-N-term|PF12807:Translation initiation factor eIF3 subunit 135
novel.12050	NC_019468.2	23205986	23208773	.	2788	-
novel.12052	NC_019468.2	23888625	23888930	.	306	-
novel.12053	NC_019468.2	23889479	23910788	-	7580	-
novel.12054	NC_019468.2	23910859	23929870	+	5250	PF04193:PQ loop repeat
novel.12055	NC_019468.2	23928856	23935022	-	2390	-
novel.12059	NC_019468.2	23967831	23971169	+	3189	PF12330:Haspin like kinase domain
novel.12060	NC_019468.2	24028070	24055596	-	6361	PF10309:Nuclear cap-binding protein subunit 3
novel.12063	NC_019468.2	24115360	24115688	+	299	-
novel.12064	NC_019468.2	24121501	24159252	-	6938	PF13246:Cation transport ATPase (P-type)|PF00122:E1-E2 ATPase|PF00689:Cation transporting ATPase, C-terminus|PF08282:haloacid dehalogenase-like hydrolase
novel.12065	NC_019468.2	24185592	24270726	-	11166	PF00569:Zinc finger, ZZ type
novel.12067	NC_019468.2	24278948	24285614	+	1745	-
novel.12068	NC_019468.2	24289387	24345168	-	8389	PF00651:BTB/POZ domain|PF13637:Ankyrin repeats (many copies)|PF00023:Ankyrin repeat|PF12796:Ankyrin repeats (3 copies)|PF01363:FYVE zinc finger
novel.12070	NC_019468.2	24362516	24407050	-	3690	PF00179:Ubiquitin-conjugating enzyme
novel.12071	NC_019468.2	24477360	24477900	.	541	-
novel.12073	NC_019468.2	24557360	24594987	+	3430	PF07690:Major Facilitator Superfamily
novel.12074	NC_019468.2	24594857	24609199	-	4815	-
novel.12076	NC_019468.2	24662578	24684106	-	3867	-
novel.12079	NC_019468.2	24721003	24733822	-	1747	-
novel.12082	NC_019468.2	24796773	24797777	.	1005	-
novel.12083	NC_019468.2	24810261	24884468	+	11852	PF15718:Protein moonraker
novel.12085	NC_019468.2	24820882	24822522	-	1641	-
novel.12088	NC_019468.2	25226115	25294066	-	5056	PF01822:WSC domain
novel.12092	NC_019468.2	25655675	25666580	+	4012	PF04511:Der1-like family
novel.12093	NC_019468.2	25676110	25696760	+	7150	PF07717:Oligonucleotide/oligosaccharide-binding (OB)-fold|PF04408:Helicase associated domain (HA2)|PF00271:Helicase conserved C-terminal domain
novel.12096	NC_019468.2	25709801	25731431	+	3026	PF10168:Nuclear pore component
novel.12097	NC_019468.2	25794300	25823820	-	935	PF03528:Rabaptin
novel.121	NC_019458.2	7095467	7095701	.	235	-
novel.1210	NC_019458.2	111064899	111065964	-	300	-
novel.12104	NC_019468.2	25988952	25995024	+	2715	PF15142:INCA1
novel.12106	NC_019468.2	25996758	26010861	+	4822	PF01833:IPT/TIG domain|PF03859:CG-1 domain
novel.12109	NC_019468.2	26025708	26035647	+	2972	PF00153:Mitochondrial carrier protein
novel.1211	NC_019458.2	111065528	111072629	+	2912	PF00782:Dual specificity phosphatase, catalytic domain
novel.12110	NC_019468.2	26027910	26032665	-	2068	PF02225:PA domain|PF13639:Ring finger domain
novel.12113	NC_019468.2	26063654	26067243	+	1839	PF02932:Neurotransmitter-gated ion-channel transmembrane region
novel.12115	NC_019468.2	26067562	26116002	-	6131	PF00780:CNH domain
novel.12116	NC_019468.2	26072692	26072985	+	256	-
novel.12117	NC_019468.2	26122170	26136700	-	6697	PF13091:PLD-like domain|PF00614:Phospholipase D Active site motif
novel.12118	NC_019468.2	26137059	26143367	+	684	-
novel.12120	NC_019468.2	26151219	26154413	-	3195	PF08718:Glycolipid transfer protein (GLTP)
novel.12121	NC_019468.2	26151331	26155616	+	749	PF03762:Vitelline membrane outer layer protein I (VOMI)
novel.12125	NC_019468.2	26230590	26251514	+	3179	PF08167:rRNA processing/ribosome biogenesis|PF08166:NUC202 domain
novel.12126	NC_019468.2	26216619	26217097	-	479	-
novel.12127	NC_019468.2	26217158	26225332	-	1772	PF02752:Arrestin (or S-antigen), C-terminal domain
novel.12129	NC_019468.2	26373093	26387470	-	207	-
novel.12133	NC_019468.2	26370131	26373277	+	3147	-
novel.12134	NC_019468.2	26387730	26389657	+	657	-
novel.12135	NC_019468.2	26389336	26389604	-	202	-
novel.12136	NC_019468.2	26389811	26392677	+	847	-
novel.12137	NC_019468.2	26390457	26394932	-	1245	-
novel.12138	NC_019468.2	26398489	26404455	+	4011	PF00096:Zinc finger, C2H2 type|PF00651:BTB/POZ domain
novel.12139	NC_019468.2	26405798	26406834	-	787	-
novel.12140	NC_019468.2	26406864	26410638	+	1634	-
novel.12141	NC_019468.2	26410795	26413647	-	2229	PF07690:Major Facilitator Superfamily
novel.12142	NC_019468.2	26416218	26834065	+	4496	PF00271:Helicase conserved C-terminal domain|PF00270:DEAD/DEAH box helicase
novel.12146	NC_019468.2	26500106	26522811	-	4875	PF00018:SH3 domain|PF00595:PDZ domain (Also known as DHR or GLGF)|PF10608:Polyubiquitination (PEST) N-terminal domain of MAGUK|PF00625:Guanylate kinase|PF10600:PDZ-associated domain of NMDA receptors
novel.12148	NC_019468.2	26530593	26538445	-	3234	PF12316:Segment polarity protein dishevelled (Dsh) C terminal|PF00610:Domain found in Dishevelled, Egl-10, and Pleckstrin (DEP)|PF00595:PDZ domain (Also known as DHR or GLGF)
novel.12149	NC_019468.2	26538974	26543009	-	2091	PF00628:PHD-finger
novel.1215	NC_019458.2	111700779	111820123	+	4804	PF00640:Phosphotyrosine interaction domain (PTB/PID)|PF15429:Domain of unknown function (DUF4628)
novel.12152	NC_019468.2	26553944	26560527	+	1968	PF10483:Elongator subunit Iki1
novel.12153	NC_019468.2	26553960	26554297	-	338	-
novel.12154	NC_019468.2	26560843	26563476	-	1836	PF00822:PMP-22/EMP/MP20/Claudin family
novel.12158	NC_019468.2	26609406	26609725	-	299	-
novel.12159	NC_019468.2	26609924	26625841	-	8280	PF07177:Neuralized
novel.12160	NC_019468.2	26625941	26641632	+	4951	PF16746:BAR domain of APPL family|PF00169:PH domain
novel.12164	NC_019468.2	26666283	26669435	-	2481	PF03803:Scramblase
novel.12165	NC_019468.2	26671463	26674732	-	3168	-
novel.12166	NC_019468.2	26675877	26678760	-	2884	-
novel.12167	NC_019468.2	26678822	26692404	+	8320	PF00135:Carboxylesterase family
novel.12173	NC_019468.2	26722743	26738726	-	6658	PF00651:BTB/POZ domain
novel.12174	NC_019468.2	26727821	26729465	+	540	PF00651:BTB/POZ domain
novel.12177	NC_019468.2	26761916	26762706	-	770	PF05001:RNA polymerase Rpb1 C-terminal repeat
novel.12181	NC_019468.2	26835753	26839113	+	1367	PF04193:PQ loop repeat
novel.12183	NC_019468.2	26842270	26855840	-	3090	PF05641:Agenet domain|PF00013:KH domain|PF12235:Fragile X-related 1 protein core C terminal|PF16096:Fragile X-related 1 protein C-terminal region 2
novel.12184	NC_019468.2	26863299	26864744	-	759	PF00583:Acetyltransferase (GNAT) family
novel.12188	NC_019468.2	26908638	26928203	+	6430	PF00812:Ephrin
novel.12189	NC_019468.2	27038116	27061038	+	5480	-
novel.12190	NC_019468.2	27053131	27053705	-	215	-
novel.12192	NC_019468.2	27062882	27085513	-	778	-
novel.12194	NC_019468.2	27085569	27086550	.	982	-
novel.12195	NC_019468.2	27087702	27112252	+	11061	PF08074:CHDCT2 (NUC038) domain|PF00271:Helicase conserved C-terminal domain|PF06465:Domain of Unknown Function (DUF1087)|PF06461:Domain of Unknown Function (DUF1086)|PF00628:PHD-finger|PF00176:SNF2 family N-terminal domain|PF00385:Chromo (CHRromatin Organisation MOdifier) domain
novel.12197	NC_019468.2	27119634	27121281	+	1561	-
novel.12199	NC_019468.2	27126697	27126927	.	231	-
novel.12200	NC_019468.2	27127736	27129400	-	951	PF04099:Sybindin-like family
novel.12201	NC_019468.2	27129348	27149214	+	8870	-
novel.12202	NC_019468.2	27130296	27130700	-	298	-
novel.12205	NC_019468.2	27285008	27297544	+	473	-
novel.12209	NC_019468.2	27298253	27299221	-	969	-
novel.1221	NC_019458.2	112000661	112032759	+	10073	PF01704:UTP--glucose-1-phosphate uridylyltransferase
novel.12210	NC_019468.2	27299277	27319344	-	7798	PF12114:Period protein 2/3C-terminal region|PF08447:PAS fold
novel.12211	NC_019468.2	27299922	27300859	+	334	-
novel.12212	NC_019468.2	27337964	27343063	-	4841	PF14995:Transmembrane protein
novel.12215	NC_019468.2	27372504	27391243	-	5056	PF15489:CST, telomere maintenance, complex subunit CTC1
novel.12219	NC_019468.2	27395086	27407574	+	2593	PF02769:AIR synthase related protein, C-terminal domain
novel.1222	NC_019458.2	112087953	112265456	+	9555	PF07714:Protein tyrosine kinase|PF00754:F5/8 type C domain
novel.12220	NC_019468.2	27408505	27419534	-	2828	PF13507:CobB/CobQ-like glutamine amidotransferase domain|PF02769:AIR synthase related protein, C-terminal domain
novel.12221	NC_019468.2	27424778	27426216	+	1056	PF04603:Ran-interacting Mog1 protein
novel.12223	NC_019468.2	27447174	27459015	+	4974	PF00621:RhoGEF domain
novel.12225	NC_019468.2	27499965	27505389	-	1828	PF16906:Ribosomal proteins L26 eukaryotic, L24P archaeal|PF00467:KOW motif
novel.12226	NC_019468.2	27545570	27578325	+	3197	PF04880:NUDE protein, C-terminal conserved region
novel.12227	NC_019468.2	27576253	27576665	-	292	-
novel.12231	NC_019468.2	27820657	27953750	-	5151	PF10486:Phosphoinositide 3-kinase gamma adapter protein p101 subunit
novel.12233	NC_019468.2	28131653	28178070	+	1116	PF01759:UNC-6/NTR/C345C module
novel.12234	NC_019468.2	28178233	28181696	+	3464	-
novel.12235	NC_019468.2	28178233	28181696	-	3464	-
novel.12236	NC_019468.2	28186932	28386024	-	1236	PF05739:SNARE domain
novel.1224	NC_019458.2	112638528	112662108	+	3360	PF00615:Regulator of G protein signaling domain
novel.12244	NC_019468.2	28545401	28550886	-	841	-
novel.12245	NC_019468.2	28557481	28767455	-	9117	PF00611:Fes/CIP4, and EFC/F-BAR homology domain|PF16623:Unstructured linker region between on GAS7 protein|PF00397:WW domain
novel.12249	NC_019468.2	29178487	29187172	+	2988	PF00149:Calcineurin-like phosphoesterase
novel.1225	NC_019458.2	112667744	112746868	+	1531	-
novel.12251	NC_019468.2	29250899	29251792	+	627	PF00237:Ribosomal protein L22p/L17e
novel.12252	NC_019468.2	29546921	29562373	-	2444	-
novel.12253	NC_019468.2	29561971	29944137	+	8060	PF13908:Wnt and FGF inhibitory regulator
novel.12254	NC_019468.2	29765936	29950338	-	5669	-
novel.12255	NC_019468.2	29827883	30280009	+	21682	PF12775:P-loop containing dynein motor region D3|PF12774:Hydrolytic ATP binding site of dynein motor region D1|PF12777:Microtubule-binding stalk of dynein motor|PF08393:Dynein heavy chain, N-terminal region 2|PF12781:ATP-binding dynein motor region D5|PF12780:P-loop containing dynein motor region D4|PF03028:Dynein heavy chain and region D6 of dynein motor|PF07728:AAA domain (dynein-related subfam…
novel.12257	NC_019468.2	29950844	29952327	.	1484	-
novel.1226	NC_019458.2	112712247	112714218	-	1972	-
novel.12260	NC_019468.2	30646505	30735045	+	12024	PF02755:RPEL repeat|PF02037:SAP domain
novel.12261	NC_019468.2	30747033	30862624	+	3489	PF00620:RhoGAP domain|PF03114:BAR domain
novel.12262	NC_019468.2	30862346	30880011	-	4541	PF13691:tRNase Z endonuclease
novel.12264	NC_019468.2	31602959	31713967	+	7157	PF01040:UbiA prenyltransferase family
novel.12265	NC_019468.2	31714058	31715444	+	1387	-
novel.12267	NC_019468.2	32043719	32044034	.	316	PF04160:Orf-X protein
novel.12268	NC_019468.2	32046298	32046520	.	223	-
novel.12269	NC_019468.2	32276743	32302134	-	3066	PF00822:PMP-22/EMP/MP20/Claudin family
novel.1227	NC_019458.2	112722804	112723780	-	618	PF00907:T-box
novel.12270	NC_019468.2	32498415	32511819	-	5614	PF05832:Eukaryotic protein of unknown function (DUF846)
novel.12272	NC_019468.2	32551186	32567913	-	3528	PF00643:B-box zinc finger|PF00622:SPRY domain|PF13765:SPRY-associated domain
novel.12273	NC_019468.2	32590323	32605717	+	6359	PF01352:KRAB box|PF00096:Zinc finger, C2H2 type
novel.12274	NC_019468.2	32607805	32620060	+	2974	PF00096:Zinc finger, C2H2 type|PF01352:KRAB box
novel.12275	NC_019468.2	32642593	32659450	+	7851	PF13912:C2H2-type zinc finger|PF01352:KRAB box|PF02023:SCAN domain|PF00096:Zinc finger, C2H2 type
novel.12277	NC_019468.2	32695210	32707541	-	10743	-
novel.12278	NC_019468.2	32719240	32720913	-	567	-
novel.12279	NC_019468.2	32728106	32729840	-	1735	-
novel.1228	NC_019458.2	112734114	112734859	+	543	PF00282:Pyridoxal-dependent decarboxylase conserved domain
novel.12280	NC_019468.2	32731391	32747948	-	2735	PF00520:Ion transport protein|PF00023:Ankyrin repeat
novel.12281	NC_019468.2	32765579	32766412	+	834	PF00240:Ubiquitin family
novel.12282	NC_019468.2	32765609	32767537	-	1255	PF00240:Ubiquitin family
novel.12283	NC_019468.2	32791763	32827370	+	2733	PF04828:Glutathione-dependent formaldehyde-activating enzyme
novel.12284	NC_019468.2	32790580	32844372	-	3619	PF02585:GlcNAc-PI de-N-acetylase
novel.12285	NC_019468.2	32843704	32961284	+	16553	PF00249:Myb-like DNA-binding domain
novel.12286	NC_019468.2	32961309	32989211	-	1508	PF13374:Tetratricopeptide repeat
novel.12287	NC_019468.2	32989266	32998902	+	1596	-
novel.12288	NC_019468.2	32998872	33021353	-	2099	PF00001:7 transmembrane receptor (rhodopsin family)
novel.12289	NC_019468.2	33037007	33239057	-	7290	-
novel.1229	NC_019458.2	112743478	112800739	-	5630	PF00615:Regulator of G protein signaling domain
novel.12290	NC_019468.2	33254017	33295417	+	3687	PF00615:Regulator of G protein signaling domain
novel.12292	NC_019468.2	33312001	33367471	+	10722	PF12063:Domain of unknown function (DUF3543)
novel.12294	NC_019468.2	33426223	33442909	-	4289	PF00171:Aldehyde dehydrogenase family
novel.12296	NC_019468.2	33516752	33517020	.	269	-
novel.12298	NC_019468.2	33534189	33534512	.	324	-
novel.12299	NC_019468.2	33566359	33576832	-	6701	PF02263:Guanylate-binding protein, N-terminal domain
novel.12300	NC_019468.2	33572187	33572534	+	233	-
novel.12301	NC_019468.2	33588636	33591447	+	1765	PF00147:Fibrinogen beta and gamma chains, C-terminal globular domain
novel.12302	NC_019468.2	33590756	33597245	-	3700	PF00069:Protein kinase domain
novel.12303	NC_019468.2	33613517	33622992	+	1722	PF07162:Ciliary basal body-associated, B9 protein
novel.12304	NC_019468.2	33622100	33679913	-	13907	PF01417:ENTH domain
novel.12307	NC_019468.2	33734857	33764132	+	3046	PF07894:Protein of unknown function (DUF1669)
novel.12308	NC_019468.2	33781229	33797266	-	5302	PF14572:Phosphoribosyl synthetase-associated domain|PF13793:N-terminal domain of ribose phosphate pyrophosphokinase
novel.12309	NC_019468.2	33801867	33851755	+	1661	PF00464:Serine hydroxymethyltransferase
novel.12311	NC_019468.2	33861352	33882532	+	6803	PF01396:Topoisomerase DNA binding C4 zinc finger|PF06839:GRF zinc finger
novel.12313	NC_019468.2	33888396	33900188	+	4086	PF13855:Leucine rich repeat|PF00626:Gelsolin repeat|PF12799:Leucine Rich repeats (2 copies)
novel.12314	NC_019468.2	33900170	33914913	-	4870	PF08366:LLGL2
novel.12316	NC_019468.2	33924265	33924515	+	229	-
novel.12317	NC_019468.2	33940894	33941692	.	799	-
novel.12318	NC_019468.2	33997057	34005820	-	3489	PF16897:C-terminal region of MMR_HSR1 domain|PF01926:50S ribosome-binding GTPase
novel.12319	NC_019468.2	34009129	34023484	-	3528	PF09783:Vacuolar import and degradation protein
novel.1232	NC_019458.2	114212880	114213201	.	322	-
novel.12320	NC_019468.2	34023665	34035807	+	4876	PF07542:ATP12 chaperone protein
novel.12321	NC_019468.2	34035883	34039351	+	614	-
novel.12322	NC_019468.2	34039285	34056163	-	2017	PF14580:Leucine-rich repeat
novel.12323	NC_019468.2	34074948	34129613	+	7117	PF03127:GAT domain
novel.12324	NC_019468.2	34127405	34128955	-	1551	-
novel.12325	NC_019468.2	34140573	34150119	+	4400	-
novel.12326	NC_019468.2	34159190	34216227	-	6893	-
novel.12327	NC_019468.2	34278870	34314122	+	1013	PF04191:Phospholipid methyltransferase
novel.1233	NC_019458.2	114430406	114768965	+	9797	PF00046:Homeobox domain|PF03792:PBC domain
novel.12331	NC_019468.2	34357027	34383413	-	2217	-
novel.12332	NC_019468.2	34383343	34395221	+	1281	-
novel.12333	NC_019468.2	34413452	34430042	+	4594	PF11704:Vesicle coat protein involved in Golgi to plasma membrane transport|PF16692:Folliculin C-terminal domain
novel.12334	NC_019468.2	34446061	34538838	-	12245	-
novel.12335	NC_019468.2	34588577	34616594	+	3397	PF09305:TACI, cysteine-rich domain
novel.12336	NC_019468.2	34618761	34658964	-	11235	PF00443:Ubiquitin carboxyl-terminal hydrolase
novel.12337	NC_019468.2	34618763	34620122	+	1360	-
novel.12338	NC_019468.2	34630594	34637154	+	6491	-
novel.12339	NC_019468.2	34659091	34702575	+	3805	PF00106:short chain dehydrogenase
novel.12342	NC_019468.2	34713116	34713365	.	250	-
novel.12344	NC_019468.2	34745814	34757653	+	686	PF00069:Protein kinase domain
novel.12345	NC_019468.2	34939231	34995073	-	4219	-
novel.12346	NC_019468.2	34995297	35069604	+	5698	PF02820:mbt repeat
novel.12347	NC_019468.2	35072725	35078661	-	798	PF00334:Nucleoside diphosphate kinase
novel.12349	NC_019468.2	35127926	35128146	.	221	-
novel.12350	NC_019468.2	35133112	35291972	+	10304	PF16471:JNK-interacting protein leucine zipper II
novel.12351	NC_019468.2	35377558	35381484	+	2139	PF07742:BTG family
novel.12353	NC_019468.2	35436149	35504476	-	9987	PF03194:LUC7 N_terminus
novel.12358	NC_019468.2	35530852	35572990	-	5301	PF00664:ABC transporter transmembrane region|PF00005:ABC transporter
novel.12359	NC_019468.2	35586854	35648036	-	7441	PF00520:Ion transport protein
novel.12360	NC_019468.2	35653910	35662561	-	3805	PF03190:Protein of unknown function, DUF255
novel.12362	NC_019468.2	35677248	35685809	-	3900	PF14646:MYCBP-associated protein family
novel.12364	NC_019468.2	35715951	35716274	+	262	-
novel.12365	NC_019468.2	35726698	35758580	-	2426	PF00501:AMP-binding enzyme|PF13193:AMP-binding enzyme C-terminal domain
novel.12366	NC_019468.2	35729893	35736244	+	6303	PF00560:Leucine Rich Repeat|PF13855:Leucine rich repeat
novel.12368	NC_019468.2	35783326	35789795	-	2590	PF02732:ERCC4 domain
novel.1237	NC_019458.2	115673913	115703394	-	2200	PF00171:Aldehyde dehydrogenase family
novel.12370	NC_019468.2	35800923	35815410	-	5271	PF02485:Core-2/I-Branching enzyme
novel.12372	NC_019468.2	35880710	35882881	+	1426	PF01247:Ribosomal protein L35Ae
novel.12373	NC_019468.2	35902190	35963528	-	2989	PF01410:Fibrillar collagen C-terminal domain
novel.12374	NC_019468.2	35945868	35963529	+	6353	PF01410:Fibrillar collagen C-terminal domain
novel.12375	NC_019468.2	35951882	35959481	-	2475	-
novel.12377	NC_019468.2	35970157	35979715	-	2337	PF05510:Sarcoglycan alpha/epsilon
novel.12378	NC_019468.2	35995273	36011733	+	4169	PF00595:PDZ domain (Also known as DHR or GLGF)
novel.12379	NC_019468.2	36015212	36034200	+	3487	PF07647:SAM domain (Sterile alpha motif)
novel.1238	NC_019458.2	115725723	115730281	+	4515	-
novel.12380	NC_019468.2	36032906	36034096	-	571	-
novel.12382	NC_019468.2	36054309	36083013	-	4946	PF01839:FG-GAP repeat|PF08441:Integrin alpha
novel.12383	NC_019468.2	36304734	36341279	-	3987	PF01853:MOZ/SAS family|PF01530:Zinc finger, C2HC type
novel.12385	NC_019468.2	36348759	36349751	.	993	-
novel.12387	NC_019468.2	36406871	36413920	+	1407	PF08449:UAA transporter family
novel.12388	NC_019468.2	36430781	36431023	.	243	-
novel.12389	NC_019468.2	36431455	36511989	+	5290	PF00917:MATH domain|PF00651:BTB/POZ domain
novel.1239	NC_019458.2	115730403	115793239	-	4374	PF01956:Integral membrane protein DUF106
novel.12391	NC_019468.2	36585186	36604706	-	3508	PF00531:Death domain
novel.12393	NC_019468.2	36720013	36731672	-	1514	-
novel.12394	NC_019468.2	36732292	36798222	+	14390	PF12874:Zinc-finger of C2H2 type|PF00096:Zinc finger, C2H2 type
novel.12397	NC_019468.2	36840180	36849671	-	1982	PF07815:Abl-interactor HHR|PF14604:Variant SH3 domain
novel.124	NC_019458.2	7190361	7273857	+	9779	PF00443:Ubiquitin carboxyl-terminal hydrolase
novel.1240	NC_019458.2	115793299	115919503	+	5514	PF00485:Phosphoribulokinase / Uridine kinase family
novel.12400	NC_019468.2	36894637	36894848	.	212	-
novel.12401	NC_019468.2	36982476	36987691	-	1144	-
novel.12402	NC_019468.2	36982512	36987681	+	380	-
novel.12403	NC_019468.2	36997170	37002088	-	1142	-
novel.12404	NC_019468.2	36997170	37001741	+	562	-
novel.12406	NC_019468.2	37093635	37104242	+	5041	PF04157:EAP30/Vps36 family
novel.12409	NC_019468.2	37179738	37208228	-	5611	PF07888:Calcium binding and coiled-coil domain (CALCOCO1) like
novel.1241	NC_019458.2	116551881	116552241	.	361	-
novel.12411	NC_019468.2	37377084	37379923	+	955	PF00046:Homeobox domain
novel.12413	NC_019468.2	37385626	37388596	-	1187	-
novel.12414	NC_019468.2	37386719	37414606	+	8963	PF00046:Homeobox domain
novel.12415	NC_019468.2	37414665	37439623	+	1806	-
novel.12416	NC_019468.2	37436633	37443722	-	3677	-
novel.12418	NC_019468.2	37468565	37468791	.	227	-
novel.12420	NC_019468.2	37817202	37817461	+	260	-
novel.12422	NC_019468.2	37895844	37924546	+	13481	PF00385:Chromo (CHRromatin Organisation MOdifier) domain|PF01393:Chromo shadow domain
novel.12423	NC_019468.2	37917071	37935336	-	10859	-
novel.12426	NC_019468.2	37989965	37999330	-	3973	PF05600:Protein of unknown function (DUF773)
novel.12428	NC_019468.2	38018097	38028076	-	4638	PF01243:Pyridoxamine 5'-phosphate oxidase
novel.12429	NC_019468.2	38033886	38069070	-	3297	PF00096:Zinc finger, C2H2 type
novel.1243	NC_019458.2	116770002	116786828	-	4134	PF12767:Transcriptional regulator of RNA polII, SAGA, subunit
novel.12433	NC_019468.2	38135340	38141391	+	1429	-
novel.12434	NC_019468.2	38142922	38154669	+	6466	PF15409:Pleckstrin homology domain
novel.12436	NC_019468.2	38254016	38271674	-	3373	-
novel.12439	NC_019468.2	38301771	38302091	+	321	-
novel.1244	NC_019458.2	116842372	116917811	-	8223	PF05624:Lipolysis stimulated receptor (LSR)
novel.12440	NC_019468.2	38301771	38302091	-	321	-
novel.12444	NC_019468.2	38333656	38445613	-	3903	PF01433:Peptidase family M1 domain|PF11838:ERAP1-like C-terminal domain
novel.12445	NC_019468.2	38450140	38450720	-	581	-
novel.12446	NC_019468.2	38450140	38450720	+	581	-
novel.12449	NC_019468.2	38528998	38564186	+	7879	PF07525:SOCS box|PF00017:SH2 domain
novel.12450	NC_019468.2	38584478	38652963	+	3905	PF00620:RhoGAP domain|PF00595:PDZ domain (Also known as DHR or GLGF)
novel.12453	NC_019468.2	38654417	38655483	-	1067	-
novel.12454	NC_019468.2	38654431	38655483	+	1053	-
novel.12456	NC_019468.2	38815500	38845553	-	3196	PF00160:Cyclophilin type peptidyl-prolyl cis-trans isomerase/CLD
novel.12457	NC_019468.2	38835849	38858298	+	8609	PF13771:PHD-like zinc-binding domain
novel.12458	NC_019468.2	38858667	38861908	+	561	PF09360:Iron-binding zinc finger CDGSH type
novel.12459	NC_019468.2	38863069	38874863	-	2785	PF13923:Zinc finger, C3HC4 type (RING finger)|PF16207:RAWUL domain RING finger- and WD40-associated ubiquitin-like
novel.12463	NC_019468.2	38889635	38916183	-	5472	PF01504:Phosphatidylinositol-4-phosphate 5-Kinase
novel.12464	NC_019468.2	38916283	38916613	-	331	-
novel.12465	NC_019468.2	38916283	38916569	+	287	-
novel.12466	NC_019468.2	38917006	38938832	-	3836	-
novel.1247	NC_019458.2	117381631	117533954	+	13077	PF00046:Homeobox domain|PF00157:Pou domain - N-terminal to homeobox domain
novel.12470	NC_019468.2	38992811	39025643	+	3616	PF14604:Variant SH3 domain|PF00880:Nebulin repeat
novel.12471	NC_019468.2	39027080	39029819	+	1734	-
novel.12473	NC_019468.2	39198772	39217135	-	3262	PF00625:Guanylate kinase
novel.12474	NC_019468.2	39217252	39223900	+	920	PF01280:Ribosomal protein L19e
novel.12475	NC_019468.2	39228974	39242732	-	2717	PF14604:Variant SH3 domain|PF16664:Unstructured on SH3 and cysteine-rich domain-containing protein 2
novel.12477	NC_019468.2	39262967	39360980	-	10310	PF12937:F-box-like|PF13516:Leucine Rich repeat
novel.12478	NC_019468.2	39361521	39361727	.	207	-
novel.12479	NC_019468.2	39363070	39399653	-	8002	PF10744:Mediator of RNA polymerase II transcription subunit 1
novel.12480	NC_019468.2	39398706	39473885	+	26212	PF12330:Haspin like kinase domain|PF00069:Protein kinase domain
novel.12481	NC_019468.2	39527137	39535116	+	1298	-
novel.12482	NC_019468.2	39548228	39562907	+	5116	PF09470:Telethonin protein
novel.12484	NC_019468.2	39567114	39581074	-	5496	PF04080:Per1-like family
novel.12485	NC_019468.2	39567166	39567893	+	485	-
novel.12486	NC_019468.2	39591773	39592501	.	729	-
novel.12487	NC_019468.2	39597004	39616012	+	6011	PF07714:Protein tyrosine kinase
novel.12488	NC_019468.2	39614750	39615265	-	298	-
novel.12489	NC_019468.2	39615455	39617935	-	1783	PF10262:Rdx family
novel.12493	NC_019468.2	39838274	39854060	+	2251	PF08375:Proteasome regulatory subunit C-terminal|PF01399:PCI domain
novel.12494	NC_019468.2	39861829	39887302	-	6477	PF11277:Mediator complex subunit 24 N-terminal
novel.12495	NC_019468.2	39883591	39884564	+	953	PF03868:Ribosomal protein L6, N-terminal domain|PF01159:Ribosomal protein L6e
novel.12496	NC_019468.2	39883685	40218600	-	9672	-
novel.12497	NC_019468.2	39895861	39921883	+	5189	PF00104:Ligand-binding domain of nuclear hormone receptor|PF00105:Zinc finger, C4 type (two domains)
novel.12498	NC_019468.2	39919056	39928494	-	5071	PF00105:Zinc finger, C4 type (two domains)|PF00104:Ligand-binding domain of nuclear hormone receptor
novel.12499	NC_019468.2	39948055	39959987	+	6315	PF16801:Dimerisation domain of Male-specific-Lethal 1
novel.125	NC_019458.2	7276098	7276768	+	671	-
novel.1250	NC_019458.2	117536646	117622321	-	1768	PF02189:Immunoreceptor tyrosine-based activation motif|PF11628:T-cell surface glycoprotein CD3 zeta chain
novel.12501	NC_019468.2	39987608	40001575	+	4283	-
novel.12502	NC_019468.2	40019305	40056261	+	2706	PF02205:WH2 motif
novel.12503	NC_019468.2	40056118	40062040	-	5787	-
novel.12506	NC_019468.2	40081490	40124250	+	3371	PF00105:Zinc finger, C4 type (two domains)|PF00104:Ligand-binding domain of nuclear hormone receptor
novel.12509	NC_019468.2	40200131	40228839	+	2589	PF00219:Insulin-like growth factor binding protein|PF00086:Thyroglobulin type-1 repeat
novel.12512	NC_019468.2	40383585	40384169	.	585	-
novel.12515	NC_019468.2	40533232	40538318	-	3950	PF00038:Intermediate filament protein
novel.12516	NC_019468.2	41142449	41145484	-	1761	PF00038:Intermediate filament protein
novel.12517	NC_019468.2	41165864	41283388	-	1563	PF00038:Intermediate filament protein
novel.12518	NC_019468.2	41169230	41169629	+	400	PF00038:Intermediate filament protein
novel.1252	NC_019458.2	117642523	117657130	-	2123	PF13883:Pyridoxamine 5'-phosphate oxidase
novel.12523	NC_019468.2	41322219	41428665	-	4913	PF00514:Armadillo/beta-catenin-like repeat
novel.12526	NC_019468.2	41365018	41373920	-	3536	-
novel.12527	NC_019468.2	41365025	41365630	+	606	-
novel.1253	NC_019458.2	117642821	117643201	+	289	-
novel.12531	NC_019468.2	41444337	41444938	-	267	-
novel.12532	NC_019468.2	41447244	41455513	-	1389	PF05822:Pyrimidine 5'-nucleotidase (UMPH-1)
novel.12535	NC_019468.2	41481694	41519835	-	4614	PF00285:Citrate synthase, C-terminal domain|PF00549:CoA-ligase|PF02629:CoA binding domain
novel.12536	NC_019468.2	41515334	41515981	+	416	-
novel.12537	NC_019468.2	41561132	41565059	+	2438	PF05881:2',3'-cyclic nucleotide 3'-phosphodiesterase (CNP or CNPase)
novel.12538	NC_019468.2	41566229	41594380	-	5796	PF07719:Tetratricopeptide repeat|PF13181:Tetratricopeptide repeat|PF13414:TPR repeat
novel.12539	NC_019468.2	41597300	41602240	+	2490	PF00071:Ras family
novel.12541	NC_019468.2	41615844	41665578	-	3783	PF12874:Zinc-finger of C2H2 type
novel.12542	NC_019468.2	41667314	41686121	-	6607	PF00271:Helicase conserved C-terminal domain|PF04851:Type III restriction enzyme, res subunit
novel.12544	NC_019468.2	41688481	41707706	-	5396	PF00071:Ras family
novel.12545	NC_019468.2	41688735	41689605	+	845	-
novel.12546	NC_019468.2	41736017	41741463	-	3697	PF03321:GH3 auxin-responsive promoter
novel.12547	NC_019468.2	41749609	41814857	-	11957	PF01017:STAT protein, all-alpha domain|PF02864:STAT protein, DNA binding domain|PF00017:SH2 domain
novel.12548	NC_019468.2	41759532	41761406	+	1763	-
novel.12549	NC_019468.2	41824974	41846177	+	3916	PF02864:STAT protein, DNA binding domain|PF01017:STAT protein, all-alpha domain|PF02865:STAT protein, protein interaction domain
novel.1255	NC_019458.2	117725920	117795638	+	2944	PF15255:WASH complex subunit CAP-Z interacting, central region
novel.12550	NC_019468.2	41847191	41914841	-	5069	PF02864:STAT protein, DNA binding domain|PF02865:STAT protein, protein interaction domain|PF00017:SH2 domain|PF01017:STAT protein, all-alpha domain
novel.12551	NC_019468.2	41878899	41937820	-	850	-
novel.12552	NC_019468.2	41936120	41937820	+	1701	-
novel.12554	NC_019468.2	41938151	41938729	+	546	PF15237:PTRF/SDPR family
novel.12555	NC_019468.2	41950107	42041620	+	12858	PF01496:V-type ATPase 116kDa subunit family
novel.12557	NC_019468.2	42049695	42061889	+	10862	PF12972:Alpha-N-acetylglucosaminidase (NAGLU) C-terminal domain|PF05089:Alpha-N-acetylglucosaminidase (NAGLU) tim-barrel domain
novel.12558	NC_019468.2	42071532	42075663	+	3001	PF01121:Dephospho-CoA kinase
novel.12559	NC_019468.2	42076472	42083680	+	2045	PF00010:Helix-loop-helix DNA-binding domain
novel.1256	NC_019458.2	117809470	117896579	+	6016	PF07686:Immunoglobulin V-set domain
novel.12562	NC_019468.2	42089040	42169305	-	13339	-
novel.12563	NC_019468.2	42110017	42160631	+	4841	PF03953:Tubulin C-terminal domain|PF00091:Tubulin/FtsZ family, GTPase domain
novel.12568	NC_019468.2	42188847	42237811	-	6345	PF11616:WD repeat binding protein EZH2|PF00856:SET domain
novel.12569	NC_019468.2	42231694	42242287	+	2653	PF04901:Receptor activity modifying family|PF05871:ESCRT-II complex subunit
novel.12570	NC_019468.2	42243147	42258298	+	4627	PF00069:Protein kinase domain|PF12202:Oxidative-stress-responsive kinase 1 C-terminal domain
novel.12573	NC_019468.2	42268741	42280073	-	3125	PF04111:Autophagy protein Apg6|PF15285:Beclin-1 BH3 domain, Bcl-2-interacting
novel.12574	NC_019468.2	42289472	42296849	+	3654	PF02251:Proteasome activator pa28 alpha subunit
novel.12577	NC_019468.2	42297888	42341254	-	935	PF02727:Copper amine oxidase, N2 domain
novel.12578	NC_019468.2	42303269	42351530	+	12212	PF01179:Copper amine oxidase, enzyme domain
novel.12579	NC_019468.2	42303897	42341732	-	268	-
novel.1258	NC_019458.2	118063704	118256435	+	13013	PF00400:WD domain, G-beta repeat
novel.12580	NC_019468.2	42317538	42331476	-	231	-
novel.12582	NC_019468.2	42388361	42400784	-	628	-
novel.12584	NC_019468.2	42424458	42430520	-	1326	-
novel.12587	NC_019468.2	42451239	42464651	+	1250	PF07334:Interferon-induced 35 kDa protein (IFP 35) N-terminus|PF07292:Nmi/IFP 35 domain (NID)
novel.12589	NC_019468.2	42455727	42472521	-	3419	PF00107:Zinc-binding dehydrogenase
novel.1259	NC_019458.2	118229844	118314438	-	13259	PF00001:7 transmembrane receptor (rhodopsin family)
novel.12595	NC_019468.2	42622582	42623124	-	543	-
novel.12597	NC_019468.2	42653458	42654201	.	744	-
novel.12598	NC_019468.2	42666744	42667533	.	790	-
novel.126	NC_019458.2	7277461	7389936	-	2993	PF00169:PH domain|PF00781:Diacylglycerol kinase catalytic domain|PF00130:Phorbol esters/diacylglycerol binding domain (C1 domain)
novel.1260	NC_019458.2	118238416	118241700	-	3285	-
novel.12601	NC_019468.2	42688078	42688531	+	454	-
novel.12602	NC_019468.2	42688078	42688531	-	454	-
novel.12604	NC_019468.2	42774214	42805027	+	6471	PF07717:Oligonucleotide/oligosaccharide-binding (OB)-fold|PF00271:Helicase conserved C-terminal domain|PF04408:Helicase associated domain (HA2)|PF00575:S1 RNA binding domain
novel.12605	NC_019468.2	42805981	42821451	-	2236	PF04621:PEA3 subfamily ETS-domain transcription factor N terminal domain|PF00178:Ets-domain
novel.12606	NC_019468.2	43013340	43036837	-	4034	PF05463:Sclerostin (SOST)
novel.12607	NC_019468.2	43111558	43112634	.	1077	-
novel.12608	NC_019468.2	43128876	43130305	-	1430	-
novel.1261	NC_019458.2	118238416	118241700	+	3285	-
novel.12610	NC_019468.2	43175239	43175959	+	579	-
novel.12612	NC_019468.2	43230690	43231122	.	433	-
novel.12615	NC_019468.2	43270192	43284606	+	1786	PF01569:PAP2 superfamily
novel.12616	NC_019468.2	43275200	43314246	-	14522	-
novel.12617	NC_019468.2	43287059	43292861	+	3827	-
novel.12618	NC_019468.2	43301576	43301907	+	332	-
novel.1262	NC_019458.2	118357880	118428204	+	3838	PF04176:TIP41-like family
novel.12622	NC_019468.2	43359611	43366079	-	390	-
novel.12623	NC_019468.2	43366079	43370227	+	2156	PF00240:Ubiquitin family
novel.12624	NC_019468.2	43370310	43377776	-	3695	PF08209:Sgf11 (transcriptional regulation protein)|PF08313:SCA7, zinc-binding domain
novel.12625	NC_019468.2	43376803	43379441	+	802	-
novel.12626	NC_019468.2	43382935	43400455	-	5688	PF14887:HMG (high mobility group) box 5|PF09011:HMG-box domain|PF00505:HMG (high mobility group) box
novel.12627	NC_019468.2	43399528	43401932	+	2146	-
novel.12628	NC_019468.2	43486115	43492260	-	2350	PF00153:Mitochondrial carrier protein
novel.12629	NC_019468.2	43508855	43516029	+	2345	PF00396:Granulin
novel.12630	NC_019468.2	43522409	43525461	-	568	-
novel.12631	NC_019468.2	43531316	43643146	-	13289	PF12171:Zinc-finger double-stranded RNA-binding|PF01585:G-patch domain
novel.12636	NC_019468.2	43866156	43872081	+	3183	PF00200:Disintegrin|PF07974:EGF-like domain|PF08516:ADAM cysteine-rich
novel.12641	NC_019468.2	43997941	44024298	-	4130	PF00225:Kinesin motor domain
novel.12644	NC_019468.2	44117604	44151987	+	7473	PF02799:Myristoyl-CoA:protein N-myristoyltransferase, C-terminal domain
novel.12645	NC_019468.2	44153624	44175367	-	4654	PF00387:Phosphatidylinositol-specific phospholipase C, Y domain|PF14788:EF hand|PF00168:C2 domain|PF00388:Phosphatidylinositol-specific phospholipase C, X domain
novel.12646	NC_019468.2	44174847	44184828	+	2826	-
novel.12647	NC_019468.2	44187424	44203161	+	11575	PF15313:Hexamethylene bis-acetamide-inducible protein
novel.12648	NC_019468.2	44220132	44235224	+	1000	-
novel.12649	NC_019468.2	44235701	44261381	+	4011	PF06371:Diaphanous GTPase-binding Domain|PF06367:Diaphanous FH3 Domain
novel.1265	NC_019458.2	118657632	118658204	.	573	-
novel.12653	NC_019468.2	44410223	44411433	+	1211	-
novel.12654	NC_019468.2	44412168	44446597	-	2147	PF00397:WW domain
novel.12658	NC_019468.2	44645137	44661743	-	3410	PF12352:Snare region anchored in the vesicle membrane C-terminus
novel.12659	NC_019468.2	44698584	44723815	-	6074	PF00110:wnt family
novel.1266	NC_019458.2	118692906	118693885	.	980	PF00517:Retroviral envelope protein
novel.12660	NC_019468.2	44808326	44953976	-	4103	PF00004:ATPase family associated with various cellular activities (AAA)|PF02933:Cell division protein 48 (CDC48), domain 2|PF02359:Cell division protein 48 (CDC48), N-terminal domain
novel.12663	NC_019468.2	45354858	45355919	+	267	-
novel.12666	NC_019468.2	45381428	45554743	-	6515	PF15275:PEHE domain
novel.12667	NC_019468.2	45574061	45627478	-	6352	PF00515:Tetratricopeptide repeat|PF13181:Tetratricopeptide repeat
novel.1267	NC_019458.2	118729019	118745124	+	3521	-
novel.12672	NC_019468.2	46212667	46213725	+	1023	-
novel.12673	NC_019468.2	46231007	46242068	+	3861	PF13489:Methyltransferase domain
novel.12675	NC_019468.2	46273737	46275384	-	1259	-
novel.12676	NC_019468.2	46276092	46403221	+	4653	PF00069:Protein kinase domain
novel.12679	NC_019468.2	46403325	46417312	-	2500	-
novel.1268	NC_019458.2	118800065	118859863	-	2794	PF13410:Glutathione S-transferase, C-terminal domain
novel.12680	NC_019468.2	46410405	46411547	+	608	-
novel.12681	NC_019468.2	46411119	46411937	+	353	-
novel.12682	NC_019468.2	46411635	46411937	-	303	-
novel.12683	NC_019468.2	46412054	46474651	+	6673	PF00040:Fibronectin type II domain|PF00059:Lectin C-type domain
novel.12685	NC_019468.2	46474685	46501743	-	7590	-
novel.12686	NC_019468.2	46474718	46482093	+	7314	-
novel.12689	NC_019468.2	46756744	47126028	+	11112	PF12796:Ankyrin repeats (3 copies)|PF00023:Ankyrin repeat|PF13181:Tetratricopeptide repeat
novel.1269	NC_019458.2	118860819	118861555	-	737	-
novel.12691	NC_019468.2	47112508	47128288	-	1619	-
novel.12692	NC_019468.2	47129351	47148065	-	3793	PF03188:Eukaryotic cytochrome b561
novel.12693	NC_019468.2	47168497	47168837	.	341	-
novel.12694	NC_019468.2	47169260	47188523	+	3357	PF01401:Angiotensin-converting enzyme
novel.12697	NC_019468.2	47267910	47268166	-	221	-
novel.12698	NC_019468.2	47272497	47344350	+	11808	PF00564:PB1 domain|PF00069:Protein kinase domain
novel.12699	NC_019468.2	47345890	47377962	-	6082	PF00069:Protein kinase domain
novel.127	NC_019458.2	7397676	7476926	-	4670	PF00339:Arrestin (or S-antigen), N-terminal domain|PF02752:Arrestin (or S-antigen), C-terminal domain
novel.1270	NC_019458.2	118923277	119046887	+	2490	PF04847:Calcipressin
novel.12700	NC_019468.2	47382241	47395653	-	4378	PF07946:Protein of unknown function (DUF1682)
novel.12701	NC_019468.2	47400837	47401073	+	237	-
novel.12702	NC_019468.2	47401567	47436502	+	7249	PF00271:Helicase conserved C-terminal domain
novel.12703	NC_019468.2	47436291	47445215	-	3783	PF01728:FtsJ-like methyltransferase|PF07780:Spb1 C-terminal domain|PF11861:Domain of unknown function (DUF3381)
novel.12705	NC_019468.2	47450012	47459596	-	7119	PF02201:SWIB/MDM2 domain
novel.12707	NC_019468.2	47570862	47614635	-	6671	PF03921:Intercellular adhesion molecule (ICAM), N-terminal domain
novel.12709	NC_019468.2	47572289	47588008	+	208	-
novel.12710	NC_019468.2	47580071	47586930	+	551	-
novel.12711	NC_019468.2	47585357	47596201	+	1573	-
novel.12712	NC_019468.2	47632114	47714999	-	8705	PF00069:Protein kinase domain
novel.12715	NC_019468.2	47730592	47731049	+	458	-
novel.12716	NC_019468.2	47730624	47731257	-	526	-
novel.12717	NC_019468.2	47732830	47834178	-	5248	-
novel.12720	NC_019468.2	48024306	48044522	-	10187	PF03129:Anticodon binding domain
novel.12721	NC_019468.2	48045567	48054312	-	5581	PF00271:Helicase conserved C-terminal domain|PF00270:DEAD/DEAH box helicase
novel.12722	NC_019468.2	48047934	48049198	+	968	-
novel.12723	NC_019468.2	48053479	48092341	+	11711	-
novel.12724	NC_019468.2	48098170	48212979	-	5869	PF00397:WW domain|PF00632:HECT-domain (ubiquitin-transferase)
novel.12725	NC_019468.2	48213110	48213457	.	348	-
novel.12727	NC_019468.2	48328086	48330264	+	1108	-
novel.12728	NC_019468.2	48330261	48461622	-	14023	PF15613:Williams-Beuren syndrome DDT (WSD), D-TOX E motif|PF00628:PHD-finger|PF00439:Bromodomain
novel.1273	NC_019458.2	119140292	119142285	-	1789	-
novel.12730	NC_019468.2	48511876	48514581	.	2706	-
novel.12732	NC_019468.2	48557732	48650125	-	5388	-
novel.12734	NC_019468.2	48832198	48854523	+	6614	-
novel.12736	NC_019468.2	48996402	49103586	+	2510	PF00535:Glycosyl transferase family 2
novel.12737	NC_019468.2	49103733	49247199	-	10014	PF12612:Tubulin folding cofactor D C terminal
novel.12740	NC_019468.2	49248222	49256941	-	1365	PF03881:Fructosamine kinase
novel.12741	NC_019468.2	49264870	49272499	-	5326	PF03881:Fructosamine kinase
novel.12745	NC_019468.2	49326314	49351472	+	8637	-
novel.12746	NC_019468.2	49359765	49411018	-	4349	PF00250:Forkhead domain
novel.12747	NC_019468.2	49411388	49411618	+	231	-
novel.12748	NC_019468.2	49411691	49414492	+	2710	-
novel.12749	NC_019468.2	49428332	49447931	-	7436	PF02906:Iron only hydrogenase large subunit, C-terminal domain
novel.12750	NC_019468.2	49446866	49457062	+	3506	-
novel.12751	NC_019468.2	49457062	49473467	-	2541	PF00728:Glycosyl hydrolase family 20, catalytic domain
novel.12752	NC_019468.2	49473090	49490009	+	3880	-
novel.12753	NC_019468.2	49498183	49503172	-	2777	PF00001:7 transmembrane receptor (rhodopsin family)
novel.12754	NC_019468.2	49627015	49659624	+	1893	-
novel.12755	NC_019468.2	49627289	49657490	-	245	-
novel.12757	NC_019468.2	49710819	49746729	+	5451	PF00069:Protein kinase domain
novel.12759	NC_019468.2	49828677	49887125	+	3449	-
novel.1276	NC_019458.2	119441244	119507488	-	728	-
novel.12760	NC_019468.2	49816952	49817332	+	381	-
novel.12761	NC_019468.2	49888826	49904911	+	8247	PF00550:Phosphopantetheine attachment site|PF00975:Thioesterase domain|PF08659:KR domain|PF13489:Methyltransferase domain|PF00107:Zinc-binding dehydrogenase|PF14765:Polyketide synthase dehydratase
novel.12762	NC_019468.2	49893548	49895079	-	675	PF02801:Beta-ketoacyl synthase, C-terminal domain|PF16197:Ketoacyl-synthetase C-terminal extension
novel.12763	NC_019468.2	49921453	49928121	+	3181	PF01207:Dihydrouridine synthase (Dus)
novel.12764	NC_019468.2	49928133	49934557	-	2819	PF01399:PCI domain|PF10602:26S proteasome subunit RPN7
novel.12766	NC_019468.2	49969134	49971575	+	1959	PF13561:Enoyl-(Acyl carrier protein) reductase
novel.12767	NC_019468.2	49969198	49971579	-	1490	-
novel.12768	NC_019468.2	49984645	49995265	-	5705	PF13516:Leucine Rich repeat
novel.12769	NC_019468.2	49995297	49998949	+	940	-
novel.1277	NC_019458.2	119636649	119636852	-	204	-
novel.12770	NC_019468.2	50000157	50033977	-	2250	PF00789:UBX domain|PF11470:TUG ubiquitin-like domain
novel.12771	NC_019468.2	50006706	50009741	+	3003	-
novel.12773	NC_019468.2	50071756	50076354	+	1879	PF14748:Pyrroline-5-carboxylate reductase dimerisation|PF03807:NADP oxidoreductase coenzyme F420-dependent
novel.12774	NC_019468.2	50080055	50086463	+	6014	PF03131:bZIP Maf transcription factor
novel.12775	NC_019468.2	50086538	50095134	+	6040	PF02146:Sir2 family
novel.12777	NC_019468.2	50107529	50113662	-	562	-
novel.12780	NC_019468.2	50137675	50137980	-	266	-
novel.12781	NC_019468.2	50138235	50144016	-	5633	-
novel.12782	NC_019468.2	50144453	50154285	+	2453	PF13848:Thioredoxin-like domain|PF00085:Thioredoxin
novel.12784	NC_019468.2	50160351	50168403	+	1633	PF14799:FAM195 family
novel.12785	NC_019468.2	50215569	50229420	-	6187	PF00153:Mitochondrial carrier protein
novel.12786	NC_019468.2	50229503	50230904	+	676	-
novel.12787	NC_019468.2	50230714	50244124	-	3422	PF12210:Hepatocyte growth factor-regulated tyrosine kinase substrate|PF01363:FYVE zinc finger
novel.12789	NC_019468.2	50255622	50262270	-	2146	-
novel.1279	NC_019458.2	119715356	119720006	.	4651	-
novel.12790	NC_019468.2	50261500	50263246	+	1235	-
novel.12792	NC_019468.2	50278551	50330609	+	4605	PF05021:NPL4 family|PF05020:NPL4 family, putative zinc binding region|PF11543:Nuclear pore localisation protein NPL4
novel.12796	NC_019468.2	50368247	50369572	-	582	-
novel.12797	NC_019468.2	50368605	50369796	-	466	-
novel.12798	NC_019468.2	50369830	50370514	-	666	-
novel.12799	NC_019468.2	50408829	50410902	+	1961	-
novel.128	NC_019458.2	7441784	7442957	.	1174	-
novel.1280	NC_019458.2	119723788	119967554	-	13466	PF16617:Intersectin and clathrin adaptor AP2 binding region|PF00018:SH3 domain|PF14604:Variant SH3 domain
novel.12800	NC_019468.2	50409033	50410550	-	1518	-
novel.12801	NC_019468.2	50412054	50430936	-	7124	-
novel.12802	NC_019468.2	50428910	50429211	+	211	-
novel.12803	NC_019468.2	50430789	50431218	+	297	-
novel.12805	NC_019468.2	50465935	50469888	-	227	-
novel.12806	NC_019468.2	50472080	50474304	.	2225	-
novel.12808	NC_019468.2	50544447	50584729	+	4654	PF01490:Transmembrane amino acid transporter protein
novel.12809	NC_019468.2	50586818	50588877	-	784	-
novel.1281	NC_019458.2	119969086	120004706	+	4453	PF08240:Alcohol dehydrogenase GroES-like domain|PF00107:Zinc-binding dehydrogenase
novel.12810	NC_019468.2	50587788	50602654	+	6132	PF01417:ENTH domain
novel.12811	NC_019468.2	50606231	50621953	+	4560	-
novel.12812	NC_019468.2	50674639	50727218	-	4501	PF08397:IRSp53/MIM homology domain
novel.12813	NC_019468.2	50753344	50764600	-	1894	PF03357:Snf7
novel.12815	NC_019468.2	51183478	51199338	-	1313	PF04493:Endonuclease V
novel.12817	NC_019468.2	51204396	51332867	-	18337	PF00097:Zinc finger, C3HC4 type (RING finger)
novel.12818	NC_019468.2	51346773	51363046	-	1879	PF01740:STAS domain|PF00916:Sulfate permease family
novel.12819	NC_019468.2	51363148	51370383	+	2509	PF16347:Domain of unknown function (DUF4976)|PF00884:Sulfatase
novel.1282	NC_019458.2	119995594	120005202	-	3687	-
novel.12820	NC_019468.2	51370087	51374000	-	1286	-
novel.12821	NC_019468.2	51408663	51409108	+	446	-
novel.12823	NC_019468.2	51423427	51439475	-	7465	PF01055:Glycosyl hydrolases family 31
novel.12824	NC_019468.2	51448081	51485977	-	3093	PF08647:BRE1 E3 ubiquitin ligase
novel.12825	NC_019468.2	51486145	51573903	+	7226	PF00566:Rab-GTPase-TBC domain
novel.12827	NC_019468.2	51638909	51639551	.	643	-
novel.12828	NC_019468.2	51644999	51650891	+	3380	PF17218:CBX family C-terminal motif
novel.12829	NC_019468.2	51650100	51650892	-	752	-
novel.1283	NC_019458.2	120005983	120015949	+	2181	-
novel.12831	NC_019468.2	51695908	51705603	-	4594	PF17218:CBX family C-terminal motif|PF00385:Chromo (CHRromatin Organisation MOdifier) domain
novel.12833	NC_019468.2	51833348	52243528	+	384	-
novel.12835	NC_019468.2	52265530	52266887	.	1358	-
novel.12836	NC_019468.2	52268390	52278236	-	3694	PF03644:Glycosyl hydrolase family 85
novel.12837	NC_019468.2	52288909	52294176	+	5187	-
novel.12838	NC_019468.2	52289169	52316857	-	16986	PF01391:Collagen triple helix repeat (20 copies)|PF00386:C1q domain
novel.12839	NC_019468.2	52315665	52340742	+	5431	PF06079:Apyrase
novel.1284	NC_019458.2	120015905	120046913	-	11137	PF17069:Arginine/Serine-Rich protein 1
novel.12840	NC_019468.2	52347156	52347361	.	206	-
novel.12841	NC_019468.2	52353586	52448866	+	22492	-
novel.12842	NC_019468.2	52359089	52359399	-	236	-
novel.12843	NC_019468.2	52456489	52488988	+	12188	PF00443:Ubiquitin carboxyl-terminal hydrolase
novel.12844	NC_019468.2	52499622	52575497	+	6179	PF01369:Sec7 domain
novel.12846	NC_019468.2	52716906	52750734	-	3058	-
novel.12847	NC_019468.2	52726627	52734754	+	8128	-
novel.12849	NC_019468.2	52771164	52772046	+	883	-
novel.1285	NC_019458.2	120038736	120039066	+	298	-
novel.12850	NC_019468.2	52849407	52850666	+	1260	-
novel.12851	NC_019468.2	52850835	52855055	+	3351	PF01212:Beta-eliminating lyase
novel.12852	NC_019468.2	52856818	52857562	.	745	-
novel.12856	NC_019468.2	52916615	52917086	.	472	-
novel.12857	NC_019468.2	52918096	52954890	-	4887	PF07810:TMC domain
novel.12859	NC_019468.2	52956058	52960107	+	840	-
novel.1286	NC_019458.2	120039681	120040197	+	517	-
novel.12860	NC_019468.2	52961709	52977907	+	2351	PF07810:TMC domain
novel.12861	NC_019468.2	52982769	53098532	-	16331	PF10427:Argonaute hook|PF00627:UBA/TS-N domain
novel.12862	NC_019468.2	53439309	53590174	-	10890	PF00735:Septin
novel.12864	NC_019468.2	53589233	53592822	+	3018	-
novel.12865	NC_019468.2	53650332	53697904	-	4484	PF04707:PRELI-like family|PF03765:CRAL/TRIO, N-terminal domain|PF00650:CRAL/TRIO domain
novel.12866	NC_019468.2	53741875	53744609	+	2119	-
novel.12867	NC_019468.2	53957071	53960002	+	2665	-
novel.12868	NC_019468.2	53957076	53984981	-	7131	-
novel.12869	NC_019468.2	53984579	53989684	+	4496	-
novel.1287	NC_019458.2	120056760	120075711	+	5833	PF00551:Formyl transferase|PF00586:AIR synthase related protein, N-terminal domain|PF02843:Phosphoribosylglycinamide synthetase, C domain|PF01071:Phosphoribosylglycinamide synthetase, ATP-grasp (A) domain|PF02769:AIR synthase related protein, C-terminal domain
novel.12870	NC_019468.2	53988129	53994424	-	1745	PF10294:Lysine methyltransferase
novel.12871	NC_019468.2	53994531	54038857	+	11203	PF02373:JmjC domain, hydroxylase
novel.12872	NC_019468.2	54037285	54037562	-	241	-
novel.12873	NC_019468.2	54100432	54100690	.	259	-
novel.12874	NC_019468.2	54117267	54135726	+	4221	-
novel.12875	NC_019468.2	54135732	54140257	-	950	-
novel.12877	NC_019468.2	54192587	54217680	+	5097	PF01694:Rhomboid family
novel.12878	NC_019468.2	54217444	54218443	-	803	-
novel.12880	NC_019468.2	54279754	54294816	+	7907	PF00179:Ubiquitin-conjugating enzyme
novel.12881	NC_019468.2	54293423	54301283	-	6579	PF00781:Diacylglycerol kinase catalytic domain
novel.12882	NC_019468.2	54298212	54359317	+	3117	PF13793:N-terminal domain of ribose phosphate pyrophosphokinase|PF14572:Phosphoribosyl synthetase-associated domain
novel.12883	NC_019468.2	54388480	54393607	-	4563	-
novel.12885	NC_019468.2	54428257	54488593	+	8073	-
novel.12887	NC_019468.2	54488641	54490580	-	1940	-
novel.12888	NC_019468.2	54491631	54492437	+	260	-
novel.1289	NC_019458.2	120088519	120088797	.	279	-
novel.12890	NC_019468.2	54509928	54527909	+	9319	-
novel.12891	NC_019468.2	54527164	54530010	-	2847	-
novel.12893	NC_019468.2	54593470	54597259	-	1842	PF00069:Protein kinase domain
novel.12894	NC_019468.2	54597497	54620893	-	1913	PF15490:Telomere-capping, CST complex subunit
novel.12897	NC_019468.2	54620938	54644662	+	6019	PF02770:Acyl-CoA dehydrogenase, middle domain|PF01756:Acyl-CoA oxidase|PF14749:Acyl-coenzyme A oxidase N-terminal
novel.12898	NC_019468.2	54645846	54669656	+	8987	-
novel.12899	NC_019468.2	54671735	54677425	+	5457	-
novel.12900	NC_019468.2	54673327	54677739	-	2712	-
novel.12901	NC_019468.2	54677524	54692137	+	7188	PF00622:SPRY domain|PF00097:Zinc finger, C3HC4 type (RING finger)
novel.12902	NC_019468.2	54678843	54679526	-	365	-
novel.12903	NC_019468.2	54680753	54681070	-	295	-
novel.12904	NC_019468.2	54706035	54731074	+	8350	PF10540:Munc13 (mammalian uncoordinated) homology domain|PF00168:C2 domain
novel.12905	NC_019468.2	54730820	54744504	-	5218	-
novel.12908	NC_019468.2	54778701	54785554	+	1938	PF00288:GHMP kinases N terminal domain|PF08544:GHMP kinases C terminal
novel.12909	NC_019468.2	54785609	54816359	-	6040	PF03160:Calx-beta domain|PF00041:Fibronectin type III domain
novel.12911	NC_019468.2	54825309	54858312	-	3672	PF07818:HCNGP-like protein
novel.12912	NC_019468.2	54858371	54887901	+	4856	PF06959:RecQ helicase protein-like 5 (RecQ5)|PF16124:RecQ zinc-binding|PF00271:Helicase conserved C-terminal domain
novel.12916	NC_019468.2	54930291	54964331	-	2044	-
novel.12917	NC_019468.2	54965034	54970966	-	1754	PF12928:tRNA-splicing endonuclease subunit sen54 N-term
novel.12918	NC_019468.2	54972684	54986982	+	5685	PF00536:SAM domain (Sterile alpha motif)|PF07653:Variant SH3 domain|PF12796:Ankyrin repeats (3 copies)
novel.12919	NC_019468.2	54987301	55378176	-	12264	-
novel.1292	NC_019458.2	120130735	120202847	-	3113	-
novel.12920	NC_019468.2	55063185	55128737	+	1257	PF00017:SH2 domain|PF00018:SH3 domain
novel.12921	NC_019468.2	55151668	55162561	+	3361	PF00153:Mitochondrial carrier protein
novel.12922	NC_019468.2	55163709	55167864	+	1307	-
novel.12923	NC_019468.2	55167768	55171229	-	1165	PF00177:Ribosomal protein S7p/S5e
novel.12927	NC_019468.2	55241731	55255887	+	6450	-
novel.12928	NC_019468.2	55258594	55260196	+	823	PF06941:5' nucleotidase, deoxy (Pyrimidine), cytosolic type C protein (NT5C)
novel.12929	NC_019468.2	55260153	55298389	-	8241	PF07690:Major Facilitator Superfamily
novel.1293	NC_019458.2	120260133	120289135	-	5348	PF01108:Tissue factor|PF09294:Interferon-alpha/beta receptor, fibronectin type III
novel.12939	NC_019468.2	55388287	55411487	+	5744	PF12722:High-temperature-induced dauer-formation protein
novel.1294	NC_019458.2	120261750	120262146	+	310	-
novel.12940	NC_019468.2	55455439	55471165	+	1062	PF00487:Fatty acid desaturase
novel.12941	NC_019468.2	55477167	55483170	+	877	-
novel.12942	NC_019468.2	55509539	55563481	-	3962	PF01490:Transmembrane amino acid transporter protein
novel.12943	NC_019468.2	55511755	55512154	+	287	-
novel.12944	NC_019468.2	55564045	55570724	+	5191	PF13302:Acetyltransferase (GNAT) domain
novel.12945	NC_019468.2	55568662	55587886	-	5392	PF00595:PDZ domain (Also known as DHR or GLGF)|PF09007:EBP50, C-terminal
novel.12948	NC_019468.2	55616851	55627471	+	347	-
novel.12949	NC_019468.2	55627593	55635103	+	1636	PF15330:SHP2-interacting transmembrane adaptor protein, SIT
novel.1295	NC_019458.2	120287646	120289029	+	529	-
novel.12953	NC_019468.2	55846839	55847385	.	547	-
novel.12955	NC_019468.2	55969219	55972889	-	1505	-
novel.1296	NC_019458.2	120350870	120386449	-	7639	PF01108:Tissue factor|PF09294:Interferon-alpha/beta receptor, fibronectin type III
novel.12962	NC_019468.2	56828532	56831291	.	2760	-
novel.12963	NC_019468.2	56854037	56867868	+	1323	-
novel.12964	NC_019468.2	56867504	56873233	-	695	-
novel.12966	NC_019468.2	56874465	56875638	+	1174	-
novel.12967	NC_019468.2	56905606	56915668	-	6244	-
novel.12968	NC_019468.2	56915775	56932994	+	2957	PF15434:Family 104
novel.12969	NC_019468.2	56931157	56947356	-	7972	-
novel.1297	NC_019458.2	120390447	120425832	-	5449	PF01108:Tissue factor|PF09294:Interferon-alpha/beta receptor, fibronectin type III
novel.12970	NC_019468.2	56937814	56939020	+	752	-
novel.12971	NC_019468.2	56941921	56942462	+	272	-
novel.12972	NC_019468.2	56970123	56970401	.	279	-
novel.12974	NC_019468.2	57034849	57314150	+	2897	-
novel.12975	NC_019468.2	57724056	57724494	-	294	-
[truncated: 13,027 more rows]

## Sheet: Table S4
Table S4. All differentially expressed genes in sheep ovary.
DTAvsDCA
ID	T27_1	T27_3	T27_2	C27_2	C27_3	C27_1	log2FoldChange	pvalue	padj	gene_name	gene_chr	gene_start	gene_end	gene_strand	gene_length	gene_biotype	gene_description
105616896	27.7862	8.82993	27.3743	437.102	286.375	341.189	-4.05355	1.88133e-28	2.87825e-24	LOC105616896	NC_019458.2	175846768	175848253	+	1486	protein_coding	nucleosome assembly protein 1-like 1
101108576	38.7323	42.5442	45.3838	238.181	238.646	245.857	-2.51015	7.2096e-26	5.51498e-22	SLC27A2	NC_019464.2	56982563	57036348	-	2453	protein_coding	solute carrier family 27 (fatty acid transporter)%2C member 2%2C transcript variant X1
novel.13573	564.145	489.66	591.43	1768.04	1554.78	1938	-1.67669	5.87282e-22	2.99494e-18	-	NC_019469.2	62993335	63110696	-	4779	-	PF01755:Glycosyltransferase family 25 (LPS biosynthesis protein)
novel.3706	130.511	118	124.625	420.089	429.562	423.978	-1.77148	1.7032e-21	6.51432e-18	-	NC_019459.2	220492445	220511119	+	11243	-	-
novel.17107	0	0	0	242.108	311.433	431.504	-11.1481	4.6717e-20	1.42945e-16	-	NC_019474.2	26636400	26643668	.	7269	-	-
novel.3702	314.911	484.844	407.013	1249.8	1460.51	1630.68	-1.84663	1.27483e-17	3.25061e-14	-	NC_019459.2	220441241	220474780	-	14548	-	PF07679:Immunoglobulin I-set domain
101122848	2.52602	4.81633	2.88151	187.143	45.3427	84.0429	-4.95172	2.30373e-14	5.03497e-11	LOC101122848	NW_014642874.1	24469	28530	-	1756	protein_coding	protein FAM136A%2C transcript variant X1
novel.2311	21.0502	50.5714	12.9668	259.12	192.11	360.005	-3.26534	1.34689e-13	2.52839e-10	-	NC_019459.2	7302224	7572622	-	11060	-	PF00084:Sushi repeat (SCR repeat)
101111179	842.007	769.007	770.083	1611	1788.65	1700.93	-1.09932	1.48738e-13	2.52839e-10	AMIGO2	NC_019460.2	139073942	139077007	+	2698	protein_coding	adhesion molecule with Ig-like domain 2%2C transcript variant X1
novel.17104	0	0	0	54.9649	78.7531	124.183	-9.21503	2.44367e-13	3.73857e-10	-	NC_019474.2	26566136	26632916	+	1819	-	-
novel.10457	64.8346	158.136	132.549	459.35	698.039	630.949	-2.32942	4.5303e-13	6.30082e-10	-	NC_019465.2	55600590	55689668	+	4288	-	PF10177:Uncharacterised conserved protein (DUF2371)
novel.11171	145.667	145.293	95.0898	562.736	392.572	809.07	-2.19354	5.01592e-13	6.39488e-10	-	NC_019466.2	78868021	78874359	+	6259	-	-
novel.20938	277.862	327.51	267.98	634.714	809.009	840.429	-1.38759	2.59683e-12	3.05607e-09	-	NC_019480.2	34447351	34458032	+	5900	-	-
101115001	679.5	976.912	745.59	2322.92	1831.61	2343.17	-1.43559	3.15007e-12	3.30732e-09	ADAM9	NC_019483.2	32737729	32834093	+	5143	protein_coding	ADAM metallopeptidase domain 9%2C transcript variant X1
100048994	3266.15	3894.8	2769.85	8947.51	7605.64	7660.45	-1.28589	3.24269e-12	3.30732e-09	CYP11A1	NC_019475.2	33187777	33201367	+	1826	protein_coding	cytochrome P450%2C family 11%2C subfamily A%2C polypeptide 1
101108425	0	0	0	40.5694	75.1734	56.4467	-8.63342	9.21459e-12	8.58097e-09	LOC101108425	NC_019474.2	26632704	26635174	-	2439	pseudogene	-
443535	3162.58	4704.75	3529.13	12080.5	9378.77	9292.38	-1.43205	9.53503e-12	8.58097e-09	LDLR	NC_019462.2	13145900	13180517	+	4408	protein_coding	low density lipoprotein receptor
novel.18148	186.084	204.694	129.668	789.14	446.267	637.221	-1.84797	1.79892e-11	1.52898e-08	-	NC_019475.2	55349653	55395478	-	9111	-	PF00168:C2 domain
101111426	1688.22	2228.35	2248.3	4726.99	4370.79	5252.05	-1.21873	2.09507e-11	1.68698e-08	EIF4EBP1	NC_019483.2	31872103	31896181	+	875	protein_coding	eukaryotic translation initiation factor 4E binding protein 1
novel.7756	170.085	251.252	221.876	518.241	593.034	712.483	-1.50304	4.1175e-11	3.14968e-08	-	NC_019462.2	18618881	18633038	-	1851	-	PF01248:Ribosomal protein L7Ae/L30e/S12e/Gadd45 family
101110310	159.981	135.66	123.905	740.718	326.945	875.551	-2.21181	4.51921e-11	3.29235e-08	COBLL1	NC_019459.2	143696657	143769680	+	4748	protein_coding	cordon-bleu WH2 repeat protein like 1%2C transcript variant X1
101116766	43.7844	144.49	72.7581	515.624	377.06	526.836	-2.44262	7.15184e-11	4.97346e-08	MGARP	NC_019474.2	18055259	18069127	+	3774	protein_coding	mitochondria localized glutamic acid rich protein%2C transcript variant X1
novel.6318	159.139	352.395	464.643	1426.47	1347.15	3150.98	-2.60079	8.17151e-11	5.43548e-08	-	NC_019460.2	217254157	217345260	-	26899	-	-
novel.17153	405.006	480.027	480.492	1069.2	910.433	1228.03	-1.23155	8.84578e-11	5.56848e-08	-	NC_019474.2	37353032	37357846	-	1697	-	PF01130:CD36 family
novel.1621	33.6803	16.0544	15.8483	112.547	105.004	178.121	-2.60025	9.09942e-11	5.56848e-08	-	NC_019458.2	187306277	187422281	-	5129	-	PF07965:Integrin beta tail domain|PF17205:Integrin plexin domain|PF00362:Integrin beta chain VWA domain|PF08725:Integrin beta cytoplasmic domain
101121508	182.716	199.075	229.8	74.5953	48.9224	60.2098	1.73892	1.0536e-10	6.19964e-08	PDE1C	NC_019461.2	64122240	64659904	+	13336	protein_coding	phosphodiesterase 1C%2C transcript variant X3
101115447	2313.84	2688.31	2018.5	4732.22	5950.63	7286.64	-1.35597	1.58238e-10	8.96621e-08	ARFGAP3	NC_019460.2	217400899	217452619	-	2741	protein_coding	ADP ribosylation factor GTPase activating protein 3
101123470	22.7342	42.5442	47.5449	142.647	155.12	169.34	-2.0441	2.7972e-10	1.52837e-07	UNC13C	NC_019464.2	52604880	53308399	-	9796	protein_coding	unc-13 homolog C (C. elegans)%2C transcript variant X5
101111936	9.26208	7.22449	5.76302	179.29	32.2172	94.0779	-3.78387	3.27051e-10	1.72536e-07	LOC101111936	NC_019459.2	30466578	30467244	+	667	pseudogene	-
101117637	223.974	321.891	272.303	684.444	886.569	619.659	-1.42088	4.02661e-10	2.05343e-07	P2RY14	NC_019458.2	234738284	234800900	+	4547	protein_coding	purinergic receptor P2Y%2C G-protein coupled%2C 14%2C transcript variant X5
101114866	293.019	373.265	300.397	701.457	787.531	1069.98	-1.40461	4.23168e-10	2.0884e-07	C5H5orf30	NC_019462.2	99443287	99462870	+	2783	protein_coding	chromosome 5 open reading frame%2C human C5orf30%2C transcript variant X1
novel.9787	122.933	371.66	157.042	1132.02	823.327	1256.88	-2.30149	5.07176e-10	2.42478e-07	-	NC_019464.2	55914909	55917823	-	2915	-	PF00078:Reverse transcriptase (RNA-dependent DNA polymerase)
novel.3474	47.1524	167.769	55.469	793.066	386.606	609.625	-2.72654	5.95609e-10	2.76128e-07	-	NC_019459.2	184651378	184666488	+	8471	-	-
novel.4739	74.9386	76.2585	72.7581	184.525	206.428	278.47	-1.58023	6.41745e-10	2.88766e-07	-	NC_019460.2	57336583	57504602	-	6198	-	PF00777:Glycosyltransferase family 29 (sialyltransferase)
101122673	107.777	248.041	156.322	541.797	583.489	629.694	-1.77657	1.38611e-09	5.95631e-07	ABCD1	NC_019484.2	77577911	77593163	-	3017	protein_coding	ATP binding cassette subfamily D member 1%2C transcript variant X1
101112826	162.507	347.578	293.194	1007.69	707.584	1042.38	-1.77864	1.40158e-09	5.95631e-07	PAG1	NC_019466.2	56891556	57054485	-	10423	protein_coding	phosphoprotein membrane anchor with glycosphingolipid microdomains 1%2C transcript variant X3
101102204	1.68401	0.802721	2.16113	49.7302	23.8646	51.4292	-4.73353	1.62003e-09	6.69861e-07	LOC101102204	NC_019459.2	8017912	8019411	-	1500	protein_coding	eukaryotic translation initiation factor 2 subunit 1
101105502	1762.32	2743.7	2174.82	5221.67	4718.02	6066.14	-1.26044	2.15717e-09	8.68486e-07	SCARB2	NC_019463.2	90606388	90682994	-	1738	protein_coding	scavenger receptor class B%2C member 2%2C transcript variant X1
novel.23140	44.6264	75.4558	45.3838	185.834	164.665	211.989	-1.76595	2.82211e-09	1.08266e-06	-	NC_019484.2	77577730	77591335	-	6405	-	PF00005:ABC transporter
101118179	2.52602	6.42177	2.88151	107.313	15.512	127.946	-4.40698	2.83067e-09	1.08266e-06	GRIN2B	NC_019460.2	200454440	200963386	+	5265	protein_coding	glutamate receptor%2C ionotropic%2C N-methyl D-aspartate 2B
novel.10758	29.4703	65.0204	41.7819	149.191	176.598	203.208	-1.95621	3.79684e-09	1.41678e-06	-	NC_019466.2	13344644	13349289	-	4646	-	-
106990905	46.3104	49.7687	40.3411	160.969	119.323	144.253	-1.63853	4.08596e-09	1.48836e-06	LOC106990905	NC_019459.2	175679123	175680078	+	915	protein_coding	translation initiation factor IF-2-like
101116815	1747.17	1850.27	1543.05	3359.41	2978.3	3453.28	-0.929632	4.32013e-09	1.53706e-06	ADAM17	NC_019460.2	18648802	18691707	-	4195	protein_coding	ADAM metallopeptidase domain 17
101111843	11.7881	48.966	12.9668	577.132	269.67	783.982	-4.4681	6.72468e-09	2.3382e-06	REG4	NC_019458.2	96158689	96185016	-	836	protein_coding	regenerating family member 4
101104025	11.7881	69.8368	41.0615	276.133	184.95	446.556	-2.88522	8.41025e-09	2.8251e-06	SYCP1	NC_019458.2	91236612	91371564	+	4230	protein_coding	synaptonemal complex protein 1%2C transcript variant X1
101121638	328.383	360.422	338.577	742.027	723.096	607.116	-1.01214	8.49433e-09	2.8251e-06	TMEM132A	NC_019478.2	36380046	36394067	+	4013	protein_coding	transmembrane protein 132A%2C transcript variant X1
novel.17925	664.344	419.823	1201.59	235.564	143.187	155.542	2.09813	8.70376e-09	2.83317e-06	-	NC_019475.2	28301468	28374189	+	23989	-	-
101116553	736.756	701.578	690.842	1506.3	1224.25	1744.83	-1.07167	9.22233e-09	2.93943e-06	CPSF3	NC_019460.2	18602344	18632727	+	3190	protein_coding	cleavage and polyadenylation specific factor 3%2C transcript variant X1
novel.8943	900.106	1094.91	1190.78	2233.93	1986.72	2693.14	-1.11751	9.97154e-09	3.11336e-06	-	NC_019463.2	90603969	90606249	-	2281	-	-
novel.23986	89.2528	83.483	178.654	27.4825	15.512	7.52623	2.80495	1.30195e-08	3.98372e-06	-	NW_014641037.1	4457	5339	+	883	-	-
novel.13671	26.9442	23.2789	21.6113	109.93	66.8208	145.507	-2.16656	1.5125e-08	4.53721e-06	-	NC_019469.2	76886467	77017438	+	7403	-	PF00104:Ligand-binding domain of nuclear hormone receptor|PF00105:Zinc finger, C4 type (two domains)
novel.13206	92.6208	131.646	109.497	251.268	272.056	288.505	-1.28198	2.03049e-08	5.97393e-06	-	NC_019469.2	29701587	29716324	-	7348	-	-
novel.6972	207.976	118	148.398	34.0259	52.502	21.3243	2.1329	2.36767e-08	6.83454e-06	-	NC_019461.2	94316676	94322273	+	5598	-	-
100286806	106.093	272.123	149.838	732.866	507.122	643.493	-1.83433	2.54996e-08	7.2244e-06	GPT	NW_014643411.1	196	4204	-	2050	protein_coding	glutamic-pyruvate transaminase (alanine aminotransferase)%2C transcript variant X1
101118402	106.935	133.252	117.421	260.429	260.124	285.997	-1.17303	2.84872e-08	7.92412e-06	PLCXD2	NC_019458.2	174629300	174687759	+	7748	protein_coding	phosphatidylinositol-specific phospholipase C%2C X domain containing 2
101108298	273.652	266.503	287.43	478.98	698.039	661.054	-1.15152	3.19581e-08	8.63712e-06	TMTC1	NC_019460.2	184286895	184616560	+	5801	protein_coding	transmembrane and tetratricopeptide repeat containing 1%2C transcript variant X2
novel.361	868.11	635.755	509.307	1381.98	1758.82	1912.92	-1.3285	3.21796e-08	8.63712e-06	-	NC_019458.2	22015123	22240911	-	6736	-	PF01963:TraB family
101102489	1240.28	2089.48	945.855	3439.24	4616.6	4897.07	-1.59923	3.57438e-08	9.30416e-06	CDO1	NC_019464.2	4421094	4432401	-	1532	protein_coding	cysteine dioxygenase type 1
101109516	44.6264	56.9932	64.1136	117.782	264.897	243.348	-1.91649	3.58811e-08	9.30416e-06	TKTL1	NC_019484.2	77225352	77255492	-	4837	protein_coding	transketolase-like 1
101108787	1023.04	2612.86	1401.85	6822.2	4857.63	5199.37	-1.74436	3.72294e-08	9.49288e-06	LOC101108787	NC_019458.2	71319850	71434687	+	10800	protein_coding	transmembrane protein 56%2C transcript variant X4
101114584	1556.03	1563.7	1649.66	3012.6	2844.66	2541.36	-0.816237	4.35466e-08	1.08338e-05	DDIT4	NC_019482.2	28097532	28099657	+	1744	protein_coding	DNA damage inducible transcript 4
novel.4476	53.8885	141.279	60.5117	358.581	276.829	372.548	-1.97937	4.39043e-08	1.08338e-05	-	NC_019460.2	19656815	19715176	+	9441	-	PF03223:V-ATPase subunit C
101101877	102.725	105.156	70.597	219.86	263.703	233.313	-1.36733	4.66227e-08	1.13219e-05	KIF17	NC_019459.2	244801473	244852913	+	4133	protein_coding	kinesin family member 17%2C transcript variant X1
101102761	101.883	77.864	72.7581	188.451	221.94	313.593	-1.52176	7.30824e-08	1.73402e-05	HAPLN3	NC_019475.2	19546696	19566928	-	5080	protein_coding	hyaluronan and proteoglycan link protein 3%2C transcript variant X1
novel.5774	692.13	1320.48	593.591	5043.69	2014.17	3070.7	-1.95844	7.36723e-08	1.73402e-05	-	NC_019460.2	172906150	173173996	+	6394	-	PF03567:Sulfotransferase family
101106582	302.281	461.565	249.25	885.983	976.061	762.658	-1.37398	8.47687e-08	1.96496e-05	PLXNC1	NC_019460.2	130105053	130260609	+	7109	protein_coding	plexin C1
101112034	37.8903	56.9932	61.9524	129.56	362.741	185.647	-2.11107	9.25975e-08	2.1144e-05	SYP	NC_019484.2	52674558	52685643	+	2705	protein_coding	synaptophysin%2C transcript variant X1
novel.9101	70.7286	132.449	109.497	235.564	328.138	454.082	-1.70197	1.05462e-07	2.37275e-05	-	NC_019463.2	114456117	114463464	+	7348	-	-
101110172	24.4182	32.9116	20.8909	88.9909	84.7192	94.0779	-1.77822	1.14286e-07	2.5114e-05	POU2F3	NC_019472.2	30280314	30367475	+	2669	protein_coding	POU class 2 homeobox 3%2C transcript variant X2
101106429	72.4126	118	127.507	251.268	294.727	451.574	-1.64804	1.14908e-07	2.5114e-05	SLC9B2	NC_019463.2	21827718	21891540	+	6440	protein_coding	solute carrier family 9%2C subfamily B (NHA2%2C cation proton antiporter 2)%2C member 2%2C transcript variant X1
101107690	48.8364	77.0612	46.1041	501.228	146.767	199.445	-2.30039	1.46621e-07	3.15936e-05	HK2	NC_019460.2	96460676	96527149	+	3555	protein_coding	hexokinase 2
101111311	131.353	104.354	129.668	39.2607	47.7291	35.1224	1.57943	1.67677e-07	3.56289e-05	SYT3	NC_019471.2	55636616	55650746	-	2945	protein_coding	synaptotagmin III%2C transcript variant X1
101113198	67.3606	82.6803	43.2226	248.651	144.381	436.521	-2.10319	1.94416e-07	4.07449e-05	FBP1	NC_019459.2	31686470	31717968	+	1416	protein_coding	fructose-bisphosphatase 1
101117675	20.2082	42.5442	28.0947	96.843	105.004	258.401	-2.34021	2.1025e-07	4.34678e-05	TOX	NC_019466.2	37666865	37976100	-	9379	protein_coding	thymocyte selection associated high mobility group box%2C transcript variant X2
101103724	2.52602	16.8571	18.0094	96.843	57.275	121.674	-2.87151	2.15326e-07	4.39237e-05	EREG	NC_019463.2	88884462	88903283	+	3331	protein_coding	epiregulin%2C transcript variant X1
novel.24151	377.219	131.646	177.933	36.6433	70.4005	27.5962	2.34712	2.36552e-07	4.76186e-05	-	NW_014641651.1	1	1993	.	1993	-	-
101110463	414.268	431.864	440.15	925.243	725.483	765.167	-0.908797	2.71281e-07	5.39003e-05	RAVER2	NC_019458.2	39786935	39933496	+	4291	protein_coding	ribonucleoprotein%2C PTB-binding 2%2C transcript variant X1
101118528	109.461	187.034	182.255	451.498	365.128	381.329	-1.32142	2.75038e-07	5.39463e-05	CDKN2D	NC_019462.2	12700205	12702262	-	1094	protein_coding	cyclin-dependent kinase inhibitor 2D (p19%2C inhibits CDK4)%2C transcript variant X1
novel.13673	16.8401	26.4898	48.2653	158.351	82.3327	272.199	-2.479	2.89079e-07	5.59825e-05	-	NC_019469.2	76918482	76927638	-	9095	-	-
101102582	126.301	200.68	160.644	547.032	325.751	408.925	-1.39316	3.04283e-07	5.81903e-05	FAM83D	NC_019470.2	67206359	67227480	+	2370	protein_coding	family with sequence similarity 83 member D
novel.20827	21.0502	34.517	30.9762	125.634	70.4005	125.437	-1.88912	3.40596e-07	6.36421e-05	-	NC_019480.2	2752281	2755692	+	3412	-	-
101109248	102.725	101.143	43.2226	570.588	208.815	294.777	-2.12173	3.41111e-07	6.36421e-05	DPP10	NC_019459.2	178565400	180206200	+	5299	protein_coding	dipeptidyl-peptidase 10 (inactive)%2C transcript variant X1
101114491	972.518	1029.89	775.126	1706.53	1690.8	2270.41	-1.02923	3.72547e-07	6.86699e-05	PLEKHA2	NC_019483.2	32650334	32716259	+	4988	protein_coding	pleckstrin homology domain containing A2%2C transcript variant X1
101109164	110.303	79.4694	99.412	28.7912	31.0239	12.5437	1.99747	3.92667e-07	7.04985e-05	ENO2	NC_019460.2	207264973	207273044	-	2182	protein_coding	enolase 2 (gamma%2C neuronal)
100294605	106.093	272.925	135.431	855.883	495.19	494.222	-1.84255	3.94373e-07	7.04985e-05	VCAN	NC_019462.2	80568128	80688096	+	12029	protein_coding	versican%2C transcript variant X1
101121961	725.81	699.17	629.61	2528.39	1640.69	1172.84	-1.37848	3.96292e-07	7.04985e-05	TNNI3	NC_019471.2	59419944	59423908	+	989	protein_coding	troponin I type 3 (cardiac)%2C transcript variant X1
novel.10432	178.506	195.061	247.81	408.311	476.098	765.167	-1.40776	4.39517e-07	7.72894e-05	-	NC_019465.2	51027842	51199209	-	17858	-	-
novel.2358	429.424	372.463	394.046	217.242	207.622	200.699	0.934914	4.86192e-07	8.45256e-05	-	NC_019459.2	11955001	11964662	.	9662	-	PF03184:DDE superfamily endonuclease
novel.21507	48.8364	56.1905	79.2415	149.191	159.893	253.383	-1.60678	5.29719e-07	9.10581e-05	-	NC_019481.2	24870906	24922846	+	7883	-	-
101104385	193.662	336.34	303.999	817.931	539.339	722.518	-1.31732	6.11697e-07	0.000103982	GARNL3	NC_019460.2	8618259	8783443	-	3908	protein_coding	GTPase activating Rap/RanGAP domain-like 3%2C transcript variant X2
novel.1818	106.935	215.129	172.891	365.124	435.528	566.976	-1.46563	6.46058e-07	0.000108616	-	NC_019458.2	213662795	213834923	+	16016	-	-
101117112	2463.71	1395.93	1934.93	3800.43	4861.21	4261.1	-1.15725	6.66113e-07	0.00011077	LOC101117112	NC_019475.2	57521275	57527081	-	867	protein_coding	interferon alpha-inducible protein 27-like protein 1%2C transcript variant X2
101110108	37.8903	64.2177	70.597	227.712	146.767	154.288	-1.61	7.69499e-07	0.000126587	ST8SIA5	NC_019480.2	46579648	46657067	-	12383	protein_coding	ST8 alpha-N-acetyl-neuraminide alpha-2%2C8-sialyltransferase 5%2C transcript variant X1
101103913	5006.58	5524.33	5196.8	3121.22	3443.66	2901.36	0.732392	8.30661e-07	0.000135195	PMEPA1	NC_019470.2	57518550	57742750	+	4729	protein_coding	prostate transmembrane protein%2C androgen induced 1%2C transcript variant X1
101103475	176.822	191.048	161.364	492.067	316.205	367.531	-1.15134	8.47655e-07	0.000136508	SNX24	NC_019462.2	28215147	28396236	-	10980	protein_coding	sorting nexin 24%2C transcript variant X1
novel.8924	2.52602	9.63266	7.92415	43.1867	28.6375	106.622	-3.1428	9.72171e-07	0.00015493	-	NC_019463.2	88881264	88891901	+	10638	-	-
novel.5811	336.803	325.905	370.274	605.923	581.102	712.483	-0.878299	1.02187e-06	0.000161171	-	NC_019460.2	176639393	177250776	-	6793	-	PF13896:Glycosyl-transferase for dystroglycan
100653388	15.1561	6.42177	13.6872	44.4954	50.1156	106.622	-2.51214	1.13072e-06	0.00017601	NR5A2	NC_019469.2	76886799	77015007	+	5718	protein_coding	nuclear receptor subfamily 5 group A member 2%2C transcript variant X2
101110813	511.94	480.027	552.529	259.12	246.998	309.83	0.921029	1.13896e-06	0.00017601	CARD11	NC_019481.2	40259360	40317991	+	4416	protein_coding	caspase recruitment domain family member 11%2C transcript variant X1
novel.15062	250.076	235.197	280.227	94.2256	134.835	119.165	1.13494	1.28073e-06	0.000195938	-	NC_019471.2	45348891	45359643	+	4383	-	PF14817:HAUS augmin-like complex subunit 5
101122940	255.128	263.293	491.297	787.831	832.873	919.454	-1.32976	1.32477e-06	0.00020067	LOC101122940	NC_019460.2	205242533	205313364	+	5148	protein_coding	alpha-2-macroglobulin%2C transcript variant X1
101111818	849.585	1554.07	1113.7	3143.47	2663.29	2280.45	-1.20105	1.3391e-06	0.000200852	FDXR	NC_019468.2	55477337	55488113	+	1899	protein_coding	ferredoxin reductase%2C transcript variant X1
101108973	31.9963	65.8231	32.417	137.412	120.516	173.103	-1.72762	1.4113e-06	0.000209626	TPM3	NC_019458.2	102927039	102955334	-	2718	protein_coding	tropomyosin 3%2C transcript variant X6
novel.19127	1023.04	819.578	1214.56	584.984	388.992	403.908	1.15053	1.42582e-06	0.000209747	-	NC_019477.2	9257027	9293960	+	7765	-	PF14670:Coagulation Factor Xa inhibitory site|PF07699:Putative ephrin-receptor like|PF12662:Complement Clr-like EGF-like|PF00431:CUB domain|PF07645:Calcium-binding EGF domain|PF12947:EGF domain
101108919	1235.22	1944.99	1483.26	4584.34	2714.59	3458.3	-1.20571	1.4485e-06	0.000211053	HMGCR	NC_019464.2	6519416	6540790	+	4258	protein_coding	3-hydroxy-3-methylglutaryl-CoA reductase
novel.19312	105.251	179.81	159.203	510.389	309.046	342.443	-1.38541	1.5088e-06	0.000217765	-	NC_019477.2	24799848	24881230	-	6056	-	PF02798:Glutathione S-transferase, N-terminal domain|PF00043:Glutathione S-transferase, C-terminal domain
101111606	598.667	694.354	636.093	1896.29	1161.01	1156.53	-1.12691	1.70822e-06	0.000244243	DBI	NC_019459.2	183698239	183703302	+	630	protein_coding	diazepam binding inhibitor (GABA receptor modulator%2C acyl-CoA binding protein)
101106001	273.652	240.014	273.023	115.165	134.835	72.7535	1.28449	1.78256e-06	0.000252512	NRCAM	NC_019461.2	49222304	49534562	-	23901	protein_coding	neuronal cell adhesion molecule%2C transcript variant X7
101119185	127.143	65.8231	48.9856	157.043	354.389	597.081	-2.19818	1.8957e-06	0.000263123	TNFAIP6	NC_019459.2	156993483	157011270	-	1453	protein_coding	TNF alpha induced protein 6
novel.15865	6.73606	0.802721	3.60189	32.7172	33.4104	32.6137	-3.1586	1.89612e-06	0.000263123	-	NC_019472.2	10058747	10059026	.	280	-	-
443450	597.825	776.231	691.562	1245.87	1134.76	1445.04	-0.888902	1.91487e-06	0.000263123	BCAT2	NC_019471.2	54328519	54342025	-	1818	protein_coding	branched chain amino-acid transaminase 2%2C mitochondrial%2C transcript variant X1
novel.19314	656.766	1362.22	626.008	2230.01	2053.55	4248.56	-1.68971	1.92626e-06	0.000263123	-	NC_019477.2	24804374	24854386	+	8611	-	-
443440	95.1468	138.068	150.559	34.0259	51.3088	45.1574	1.55486	1.99878e-06	0.000270614	ALDOB	NC_019459.2	21632432	21645804	+	1773	protein_coding	aldolase%2C fructose-bisphosphate B%2C transcript variant X1
novel.8457	1.68401	2.40816	0.720377	11.7782	26.251	50.1749	-4.21607	2.06234e-06	0.00027677	-	NC_019462.2	99488483	99604152	+	583	-	-
novel.9217	795.697	778.64	625.287	328.481	336.49	444.047	0.987614	2.08903e-06	0.000277344	-	NC_019464.2	4779442	4862117	-	11482	-	-
novel.413	11.7881	78.6667	15.8483	248.651	163.472	264.672	-2.67146	2.10287e-06	0.000277344	-	NC_019458.2	27470015	27551807	-	8007	-	PF14670:Coagulation Factor Xa inhibitory site|PF00058:Low-density lipoprotein receptor repeat class B|PF00057:Low-density lipoprotein receptor domain class A|PF07645:Calcium-binding EGF domain
novel.3727	2.52602	25.6871	7.92415	64.1258	81.1395	125.437	-2.90511	2.14064e-06	0.000279912	-	NC_019459.2	225152143	225156456	+	4258	-	-
101112990	1173.76	1007.42	2869.26	646.492	406.891	455.337	1.74355	2.344e-06	0.000303906	ITGBL1	NC_019467.2	77266839	77400676	+	5510	protein_coding	integrin beta like 1%2C transcript variant X1
novel.18191	135.563	158.136	125.346	251.268	293.534	391.364	-1.16048	2.3784e-06	0.000305774	-	NC_019475.2	58636543	58717387	-	12803	-	PF00307:Calponin homology (CH) domain
101109540	743.492	716.83	417.819	1480.13	1317.32	4032.8	-1.86286	2.5036e-06	0.000319188	STBD1	NC_019463.2	90770938	90777462	+	3782	protein_coding	starch binding domain 1
101111663	397.427	622.109	528.036	1605.76	942.65	1064.96	-1.22288	2.87918e-06	0.000364037	MTFP1	NC_019474.2	68951032	68959071	+	3632	protein_coding	mitochondrial fission process 1%2C transcript variant X2
novel.1012	55.5725	75.4558	69.8766	167.512	133.642	272.199	-1.51158	3.31736e-06	0.000416002	-	NC_019458.2	102927039	102957864	-	4295	-	PF00261:Tropomyosin
101103367	154.929	121.211	138.312	232.947	337.684	464.117	-1.32067	3.42794e-06	0.000426374	TFR2	NC_019481.2	35796874	35809715	+	3157	protein_coding	transferrin receptor 2%2C transcript variant X1
novel.230	1.68401	1.60544	1.44075	40.5694	5.96614	50.1749	-4.35483	3.58145e-06	0.000441876	-	NC_019458.2	14779014	14779552	-	372	-	-
novel.14507	509.414	544.245	446.634	1120.24	754.12	1130.19	-1.00187	3.66282e-06	0.0004483	-	NC_019470.2	77168047	77269180	-	5000	-	PF02709:N-terminal domain of galactosyltransferase|PF13733:N-terminal region of glycosyl transferase group 7
101112029	463.104	594.816	506.425	1194.83	835.26	985.936	-0.946706	4.09485e-06	0.000497199	EBP	NC_019484.2	53245377	53249570	-	1404	protein_coding	emopamil binding protein (sterol isomerase)%2C transcript variant X1
101120123	964.94	1004.2	1029.42	2253.56	1446.19	2070.97	-0.944218	4.18146e-06	0.000503718	SLC5A3	NC_019458.2	119473701	119507504	-	11418	protein_coding	solute carrier family 5 (sodium/myo-inositol cotransporter)%2C member 3%2C transcript variant X1
101118792	943.048	902.259	835.638	1414.69	1396.08	1634.45	-0.729715	4.40053e-06	0.000525966	ARHGAP18	NC_019465.2	54888689	55088508	-	9022	protein_coding	Rho GTPase activating protein 18%2C transcript variant X2
novel.4452	33.6803	36.1225	51.1468	100.769	97.8447	137.981	-1.47214	4.97698e-06	0.000590255	-	NC_019460.2	17998124	18000524	+	1610	-	PF00010:Helix-loop-helix DNA-binding domain
101118237	288.809	337.946	262.217	565.354	490.417	569.485	-0.870704	5.30587e-06	0.00062442	LMLN	NC_019458.2	188216221	188271998	-	9154	protein_coding	leishmanolysin-like (metallopeptidase M8 family)%2C transcript variant X6
novel.22152	32.8383	44.1497	59.7913	1.30869	11.9323	3.76311	2.98757	5.47934e-06	0.000639912	-	NC_019482.2	27103738	27105877	-	1418	-	-
novel.21506	50.5204	55.3878	33.8577	120.399	109.777	131.709	-1.37607	5.6467e-06	0.000654461	-	NC_019481.2	24802343	24835888	-	1855	-	PF08746:RING-like domain|PF07574:Nse1 non-SMC component of SMC5-6 complex
novel.4488	54.7305	158.136	114.54	314.085	264.897	515.547	-1.74008	5.82986e-06	0.000670609	-	NC_019460.2	21369452	21379116	-	4319	-	-
105603910	1172.92	825.197	802.5	198.921	511.895	298.54	1.47117	6.22542e-06	0.000710767	MYLK4	NC_019477.2	49563666	49633193	+	14442	protein_coding	myosin light chain kinase family member 4%2C transcript variant X1
novel.13674	8.42007	17.6599	14.4075	45.8041	45.3427	95.3322	-2.19964	7.25521e-06	0.000822204	-	NC_019469.2	77002770	77004515	-	1746	-	-
101114406	4732.08	7237.34	5696.02	10940.6	9915.73	12330.5	-0.90966	7.47645e-06	0.000841046	FNDC3B	NC_019458.2	213040318	213393868	-	7284	protein_coding	fibronectin type III domain containing 3B%2C transcript variant X1
novel.13000	36.2063	39.3333	46.1041	1.30869	7.15937	10.035	2.70664	7.5481e-06	0.000842908	-	NC_019468.2	61775765	61779102	+	2003	-	-
novel.23350	511.94	385.306	493.458	789.14	807.815	871.788	-0.827934	7.6642e-06	0.000849671	-	NC_019484.2	109360898	109369449	-	4777	-	-
101107858	1324.48	924.735	1712.34	299.69	707.584	262.164	1.64131	8.38601e-06	0.000923004	SFRP4	NC_019461.2	49700370	49710532	-	1731	protein_coding	secreted frizzled-related protein 4
101118385	101.883	363.633	210.35	570.588	1181.3	656.036	-1.83292	8.5727e-06	0.000936813	CDH12	NC_019473.2	50234223	51432372	+	5761	protein_coding	cadherin 12%2C type 2 (N-cadherin 2)
101115923	260.18	494.476	382.52	874.204	798.27	768.93	-1.10182	9.73785e-06	0.00105659	CHODL	NC_019458.2	136933909	136957632	-	2179	protein_coding	chondrolectin
101115102	42.9424	48.966	29.5355	107.313	100.231	106.622	-1.37499	1.04043e-05	0.00112095	STK11IP	NC_019459.2	220489061	220503773	+	3888	protein_coding	serine/threonine kinase 11 interacting protein%2C transcript variant X3
101120352	1320.27	2903.44	2053.07	9036.5	5007.98	3911.13	-1.51627	1.06169e-05	0.00113585	UBE2S	NC_019471.2	59243763	59247825	+	1240	protein_coding	ubiquitin conjugating enzyme E2S
novel.11448	508.572	453.538	510.027	192.377	251.771	304.812	0.974333	1.09305e-05	0.00116129	-	NC_019467.2	28750110	28844987	+	17224	-	PF13671:AAA domain
101114604	477.418	473.606	559.733	787.831	1181.3	893.112	-0.921919	1.16119e-05	0.00122518	SEMA3C	NC_019461.2	39918288	40126744	+	4948	protein_coding	sema domain%2C immunoglobulin domain (Ig)%2C short basic domain%2C secreted%2C (semaphorin) 3C
101103393	769.595	386.912	628.169	2885.66	1017.82	1524.06	-1.60453	1.17847e-05	0.00123489	PMM1	NC_019460.2	216408257	216419483	-	1185	protein_coding	phosphomannomutase 1%2C transcript variant X1
106991281	1.68401	0	0.720377	35.3346	2.38646	61.4642	-5.38426	1.20421e-05	0.00125328	LOC106991281	NC_019464.2	56143844	56170667	+	2064	pseudogene	-
443271	5.89405	18.4626	18.0094	194.995	27.4442	77.771	-2.81857	1.31463e-05	0.00135895	GRIA1	NC_019462.2	62219743	62572928	+	6251	protein_coding	glutamate receptor%2C ionotropic%2C AMPA 1%2C transcript variant X5
novel.17802	82.5167	55.3878	115.26	210.699	176.598	386.346	-1.60965	1.33068e-05	0.0013652	-	NC_019475.2	19546696	19557871	-	7571	-	PF07686:Immunoglobulin V-set domain
101103998	3245.1	2340.74	3189.83	1588.75	1822.06	1432.49	0.857444	1.34386e-05	0.0013652	MXRA8	NC_019469.2	49166971	49174219	+	5041	protein_coding	matrix-remodelling associated 8%2C transcript variant X1
novel.3043	10.9461	32.9116	36.0189	70.6692	106.197	142.998	-1.99635	1.34745e-05	0.0013652	-	NC_019459.2	105494157	105503757	+	3016	-	-
101106003	270.284	371.66	350.103	562.736	630.024	599.59	-0.852935	1.3571e-05	0.00136594	PRKAR2B	NC_019461.2	48146645	48257557	+	3321	protein_coding	protein kinase%2C cAMP-dependent%2C regulatory subunit type II beta%2C transcript variant X1
novel.16988	9.26208	12.8435	5.04264	37.952	42.9562	42.6486	-2.19644	1.3902e-05	0.00139011	-	NC_019474.2	6381143	6385867	-	1536	-	-
101108488	27.7862	48.966	31.6966	81.1387	99.0379	163.068	-1.6627	1.41563e-05	0.00140635	SLC39A8	NC_019463.2	22486606	22570145	+	3459	protein_coding	solute carrier family 39 (zinc transporter)%2C member 8%2C transcript variant X3
novel.19341	63.1505	150.109	148.398	471.128	195.689	657.291	-1.87091	1.43608e-05	0.00141746	-	NC_019477.2	26149167	26194083	-	11703	-	-
100142676	6209.8	7556.82	5994.98	3262.56	4301.59	3867.23	0.789602	1.44904e-05	0.00142108	FBXO32	NC_019466.2	29079973	29117356	+	7007	protein_coding	F-box protein 32%2C transcript variant X2
novel.3707	237.446	276.136	231.961	414.854	425.982	570.739	-0.921184	1.48015e-05	0.00144235	-	NC_019459.2	220511219	220534346	+	13519	-	PF00955:HCO3- transporter family|PF07565:Band 3 cytoplasmic domain
novel.20937	29.4703	41.7415	42.5023	87.6822	89.4921	129.2	-1.42702	1.52343e-05	0.00146953	-	NC_019480.2	34417055	34590524	-	6627	-	PF05349:GATA-type transcription activator, N-terminal
novel.4487	336.803	782.653	547.487	1332.25	1109.7	1653.26	-1.29649	1.52726e-05	0.00146953	-	NC_019460.2	21350217	21379821	+	4097	-	PF00069:Protein kinase domain
novel.7723	203.766	203.088	195.943	60.1997	118.13	76.5167	1.23849	1.73177e-05	0.0016559	-	NC_019462.2	17658471	17684299	+	7744	-	PF07528:DZF domain|PF12874:Zinc-finger of C2H2 type
novel.22943	245.024	190.245	211.791	99.4604	110.97	114.148	0.994279	1.76335e-05	0.00167562	-	NC_019484.2	54960744	54964421	+	3678	-	-
novel.9788	5.89405	18.4626	11.526	62.8171	34.6036	70.2448	-2.21966	1.79184e-05	0.00169218	-	NC_019464.2	55917880	55973218	-	3843	-	PF02191:Olfactomedin-like domain|PF01391:Collagen triple helix repeat (20 copies)
novel.24540	22.7342	20.8708	18.0094	60.1997	48.9224	99.0953	-1.75863	1.95531e-05	0.00183523	-	NW_014643774.1	1702	3521	+	1428	-	PF00168:C2 domain
novel.19728	854.637	494.476	479.051	102.078	317.399	168.086	1.63589	2.09747e-05	0.00195666	-	NC_019477.2	49634434	49636709	+	2276	-	-
101120396	159.981	219.143	214.672	346.803	357.968	476.661	-0.991636	2.12382e-05	0.00196923	SLC27A4	NC_019460.2	7810622	7824497	-	4158	protein_coding	solute carrier family 27 (fatty acid transporter)%2C member 4%2C transcript variant X1
101118580	403.321	354	853.647	167.512	242.225	94.0779	1.67676	2.38031e-05	0.00219376	ZP3	NC_019481.2	34329627	34337290	+	1235	protein_coding	zona pellucida glycoprotein 3 (sperm receptor)
101121332	44.6264	105.959	89.3268	188.451	212.395	222.024	-1.37456	2.39669e-05	0.00219563	TRIB2	NC_019460.2	21350285	21379821	+	3652	protein_coding	tribbles pseudokinase 2%2C transcript variant X1
novel.18406	66.5186	85.8912	73.4785	204.156	155.12	137.981	-1.13715	2.61483e-05	0.0023812	-	NC_019476.2	5799082	5914152	+	1659	-	-
novel.6236	111.987	158.939	118.862	41.8781	68.014	37.6311	1.39821	2.63341e-05	0.00238394	-	NC_019460.2	214050680	214109710	-	4477	-	-
novel.4463	181.032	81.0749	83.5638	23.5564	32.2172	43.903	1.79112	2.99956e-05	0.00269943	-	NC_019460.2	18691827	18696088	+	4229	-	-
novel.22553	2710.42	2687.51	2309.53	1569.12	1771.94	1461.34	0.682278	3.05465e-05	0.00273293	-	NC_019483.2	37057271	37421666	+	11911	-	PF01369:Sec7 domain|PF15410:Pleckstrin homology domain
novel.11654	117.881	175.796	137.592	359.89	249.385	284.742	-1.05071	3.13818e-05	0.00279134	-	NC_019467.2	73910412	73953081	+	5097	-	PF00071:Ras family
101112056	202.924	126.83	185.857	48.4215	91.8786	58.9555	1.36841	3.20607e-05	0.00283524	KCNN1	NC_019462.2	4870566	4893841	-	8098	protein_coding	potassium channel%2C calcium activated intermediate/small conductance subfamily N alpha%2C member 1%2C transcript variant X1
101107436	84.2007	65.0204	82.123	187.143	141.994	156.796	-1.06946	3.4053e-05	0.00299412	LOC101107436	NC_019461.2	69967454	69969953	-	2498	protein_coding	zinc transporter 9-like
novel.3475	26.9442	49.7687	17.2891	172.747	125.289	63.9729	-1.94765	3.50917e-05	0.00306782	-	NC_019459.2	184698901	184705448	-	2284	-	-
443323	68.2026	115.592	79.2415	269.59	200.462	160.56	-1.26081	3.78767e-05	0.00329248	FST	NC_019473.2	25626176	25631520	-	1489	protein_coding	follistatin%2C transcript variant X1
100302361	229.026	232.789	186.578	424.015	348.423	380.075	-0.830388	3.83386e-05	0.0033138	YEATS4	NC_019460.2	149940043	149962686	-	684	protein_coding	YEATS domain containing 4
105605284	18.5242	14.449	14.4075	48.4215	46.5359	55.1923	-1.66706	3.85748e-05	0.00331548	LOC105605284	NC_019483.2	41315186	41343676	+	4680	lncRNA	uncharacterized LOC105605284%2C transcript variant X1
100616075	8.42007	36.9252	53.3079	2.61738	2.38646	2.50874	3.71956	3.91843e-05	0.00333659	PIWIL2	NC_019459.2	43050544	43120009	-	6699	protein_coding	piwi-like RNA-mediated gene silencing 2%2C transcript variant X1
101109426	427.74	371.66	334.975	815.313	577.522	659.799	-0.85572	3.92565e-05	0.00333659	STRBP	NC_019460.2	12346895	12491850	+	10308	protein_coding	spermatid perinuclear RNA binding protein%2C transcript variant X6
101116469	261.022	301.823	257.175	501.228	417.63	477.916	-0.768156	4.06876e-05	0.003432	C3H12orf4	NC_019460.2	209328435	209372165	+	5487	protein_coding	chromosome 3 open reading frame%2C human C12orf4%2C transcript variant X1
novel.19812	367.957	402.163	464.643	204.156	252.964	140.49	1.0466	4.08278e-05	0.003432	-	NC_019478.2	16342328	16784415	+	12786	-	PF07974:EGF-like domain|PF05593:RHS Repeat|PF15636:GHH signature containing HNH/Endo VII superfamily nuclease toxin
101122863	610.455	880.585	865.173	1601.84	1170.56	1757.37	-0.94255	4.20757e-05	0.00351757	ATP10D	NC_019463.2	66025053	66155190	+	6228	protein_coding	ATPase%2C class V%2C type 10D%2C transcript variant X2
novel.10684	12.6301	12.0408	30.2558	77.2127	76.3666	51.4292	-1.88968	4.25474e-05	0.00353768	-	NC_019465.2	88971668	88976653	+	4788	-	-
novel.11335	1253.75	980.925	1170.61	3604.13	1421.13	3166.03	-1.26621	4.34548e-05	0.0035936	-	NC_019467.2	15824141	15990459	+	23568	-	PF04136:Sec34-like family
101102877	201.24	183.823	230.521	482.906	330.524	360.005	-0.929293	4.51207e-05	0.00368848	C2H2orf69	NC_019459.2	201191011	201205128	+	2603	protein_coding	chromosome 2 open reading frame%2C human C2orf69%2C transcript variant X1
100913166	78.3067	164.558	136.872	721.088	252.964	268.435	-1.70893	4.5147e-05	0.00368848	FABP3	NC_019459.2	235134335	235142840	+	905	protein_coding	fatty acid binding protein 3%2C muscle and heart%2C transcript variant X1
101106952	636.558	1510.72	981.874	5279.25	2146.62	2024.56	-1.59449	4.54307e-05	0.00368848	KPNA2	NC_019468.2	48287498	48297671	-	1973	protein_coding	karyopherin alpha 2 (RAG cohort 1%2C importin alpha 1)%2C transcript variant X2
101123269	2367.72	2499.67	2247.58	3916.91	3756.28	3273.91	-0.621652	4.55665e-05	0.00368848	ANXA1	NC_019459.2	63033040	63052789	-	1568	protein_coding	annexin A1
100189620	958.204	1184.01	1012.13	2370.04	1517.79	1847.69	-0.862375	4.71464e-05	0.00379628	ME1	NC_019465.2	10260361	10474744	-	4137	protein_coding	malic enzyme 1%2C NADP(+)-dependent%2C cytosolic
101108975	92.6208	97.1293	111.658	14.3956	51.3088	20.0699	1.80567	4.79409e-05	0.00384004	DPYSL4	NC_019479.2	49746131	49761235	+	1901	protein_coding	dihydropyrimidinase like 4%2C transcript variant X1
101117046	179.348	148.503	399.809	96.843	83.526	50.1749	1.65976	4.96845e-05	0.00395897	ZP4	NC_019482.2	10545826	10553420	-	1844	protein_coding	zona pellucida glycoprotein 4
101121363	610.455	542.64	408.454	1270.74	837.646	930.744	-0.960951	5.07675e-05	0.00402431	SOAT1	NC_019469.2	58622673	58689176	+	5962	protein_coding	sterol O-acyltransferase 1%2C transcript variant X2
novel.12887	658.45	519.361	610.159	321.938	390.186	331.154	0.776557	5.20657e-05	0.00410594	-	NC_019468.2	54488641	54490580	-	1940	-	-
101121926	46.3104	65.8231	57.6302	179.29	94.265	149.27	-1.31399	5.37955e-05	0.0042206	FAM78A	NC_019460.2	5354282	5366340	+	1593	protein_coding	family with sequence similarity 78 member A%2C transcript variant X1
101115722	2437.61	3347.35	2908.16	4454.78	4877.92	4797.97	-0.700858	5.5216e-05	0.00430994	SLC41A1	NC_019469.2	2842968	2864427	-	4902	protein_coding	solute carrier family 41 (magnesium transporter)%2C member 1%2C transcript variant X1
443371	1095.45	969.687	1190.78	2549.33	1775.52	1630.68	-0.870908	5.94584e-05	0.00460074	KITLG	NC_019460.2	124463931	124594572	-	5999	protein_coding	KIT ligand%2C transcript variant X3
novel.19526	421.004	300.218	381.8	151.808	215.974	201.954	0.95187	5.97104e-05	0.00460074	-	NC_019477.2	29887318	29908820	-	7574	-	-
novel.823	520.361	740.109	565.496	1040.41	997.539	1657.02	-1.01688	6.00648e-05	0.00460074	-	NC_019458.2	91154693	91167035	-	11003	-	-
novel.13021	127.985	156.531	114.54	226.403	246.998	284.742	-0.92703	6.01443e-05	0.00460074	-	NC_019469.2	803287	861861	+	3790	-	-
101114616	166.717	317.878	234.123	1215.77	461.779	450.319	-1.56536	6.07922e-05	0.00462716	CASC5	NC_019464.2	33178624	33244210	+	9830	protein_coding	cancer susceptibility candidate 5
101115992	136.405	264.898	256.454	732.866	502.349	376.311	-1.29168	6.16903e-05	0.00467228	SDF2L1	NC_019474.2	71342577	71344690	-	949	protein_coding	stromal cell-derived factor 2-like 1%2C transcript variant X1
novel.53	819.273	772.218	1061.84	315.394	584.682	368.785	1.06367	6.26919e-05	0.00472475	-	NC_019458.2	592745	734284	-	24361	-	PF00008:EGF-like domain|PF00041:Fibronectin type III domain
101106337	15.9981	18.4626	16.5687	85.0648	41.763	46.4117	-1.76057	6.49923e-05	0.00487411	KCNB2	NC_019466.2	48589973	49049748	+	7949	protein_coding	potassium channel%2C voltage gated Shab related subfamily B%2C member 2%2C transcript variant X1
101114464	60.6245	31.3061	51.8672	146.573	96.6515	124.183	-1.35257	6.62346e-05	0.00492138	ANO3	NC_019472.2	54934858	55394503	+	7948	protein_coding	anoctamin 3%2C transcript variant X2
101113682	59.7825	244.027	152.72	937.021	396.152	347.461	-1.87946	6.6266e-05	0.00492138	TTK	NC_019465.2	6876488	6919743	+	6558	protein_coding	TTK protein kinase%2C transcript variant X3
101106905	725.81	668.667	651.221	1473.58	1026.18	1057.44	-0.797998	6.73013e-05	0.00497412	NINJ1	NC_019459.2	28268105	28279325	+	1148	protein_coding	ninjurin 1%2C transcript variant X1
novel.6146	185.242	196.667	242.047	87.6822	99.0379	124.183	1.00545	6.95213e-05	0.00511349	-	NC_019460.2	210239032	210305546	+	4693	-	PF00335:Tetraspanin family
novel.11783	66.5186	79.4694	95.8102	192.377	128.869	245.857	-1.22712	7.02322e-05	0.00511686	-	NC_019468.2	7311822	7333129	-	10719	-	-
101117620	47.1524	48.1633	62.6728	19.6303	15.512	13.7981	1.69506	7.0236e-05	0.00511686	MYO18B	NC_019474.2	65222054	65452562	+	10540	protein_coding	myosin XVIIIB%2C transcript variant X1
101116978	1734.54	1750.74	1596.36	3228.54	2316.06	2768.4	-0.710004	7.20277e-05	0.00522252	TMEM263	NC_019460.2	175082020	175101820	+	4739	protein_coding	transmembrane protein 263
101118924	42.1004	31.3061	79.2415	10.4695	15.512	6.27186	2.24086	7.47681e-05	0.00539565	NPM2	NC_019459.2	43352052	43367916	-	2363	protein_coding	nucleophosmin/nucleoplasmin 2%2C transcript variant X2
novel.13672	20.2082	9.63266	18.7298	48.4215	42.9562	86.5516	-1.87214	7.54883e-05	0.00542204	-	NC_019469.2	76899701	76906971	-	1761	-	-
101118736	37.8903	17.6599	13.6872	103.386	56.0817	82.7885	-1.81316	7.67691e-05	0.00548827	LOC101118736	NC_019476.2	49487322	49488625	+	1304	protein_coding	HIG1 domain family member 1A%2C mitochondrial
101115678	164.191	405.374	513.629	44.4954	122.903	142.998	1.80236	8.00432e-05	0.00569573	GDF10	NC_019482.2	41718471	41731476	-	2546	protein_coding	growth differentiation factor 10%2C transcript variant X1
novel.20295	190.294	260.884	164.246	452.806	368.708	365.022	-0.947515	8.1714e-05	0.00577397	-	NC_019478.2	47453430	47486318	-	9607	-	PF01222:Ergosterol biosynthesis ERG4/ERG24 family
101118873	126.301	119.605	136.151	197.612	268.476	240.839	-0.888127	8.18976e-05	0.00577397	NAP1L5	NC_019463.2	35956090	35958525	+	2436	protein_coding	nucleosome assembly protein 1-like 5%2C transcript variant X1
443128	104.409	395.742	232.682	1292.98	639.57	508.02	-1.73522	8.81223e-05	0.00618432	HMMR	NC_019462.2	72391044	72422865	+	3521	protein_coding	hyaluronan-mediated motility receptor (RHAMM)%2C transcript variant X1
novel.436	95.9888	105.959	72.0377	239.49	161.086	178.121	-1.07948	8.89884e-05	0.00621659	-	NC_019458.2	28990327	29028117	-	8216	-	PF01565:FAD binding domain
novel.19581	140.615	108.367	131.829	61.5084	48.9224	66.4817	1.10757	9.43967e-05	0.00656444	-	NC_019477.2	31908633	31918917	+	4950	-	PF15130:Domain of unknown function (DUF4566)
novel.16729	69.8866	137.265	115.981	362.507	227.907	199.445	-1.28767	9.67926e-05	0.00670059	-	NC_019473.2	25624853	25628503	+	2527	-	-
101117876	37.0483	45.7551	61.9524	242.108	84.7192	119.165	-1.61925	9.83031e-05	0.0067574	ESM1	NC_019473.2	24179424	24186957	+	746	protein_coding	endothelial cell-specific molecule 1%2C transcript variant X1
101121816	139.773	236.803	214.672	670.049	411.664	316.102	-1.24028	9.84967e-05	0.0067574	RBBP8	NC_019480.2	33744069	33826868	-	10428	protein_coding	retinoblastoma binding protein 8%2C transcript variant X1
novel.19966	213.87	249.646	180.094	392.607	359.162	370.04	-0.802313	9.89719e-05	0.00675969	-	NC_019478.2	36380796	36393177	+	3264	-	PF16070:Transmembrane protein family 132|PF15705:Mature oligodendrocyte transmembrane protein, TMEM132D, N-term
100170316	137.247	77.0612	256.454	62.8171	29.8307	45.1574	1.77631	0.000101839	0.0069246	ADRA1D	NC_019470.2	50153519	50180896	+	2920	protein_coding	adrenoceptor alpha 1D%2C transcript variant X1
101110122	33.6803	40.9388	49.706	91.6082	90.6853	101.604	-1.18725	0.000102299	0.00692508	CAPN6	NC_019484.2	117238596	117263377	+	3531	protein_coding	calpain 6%2C transcript variant X1
novel.24048	35.3643	50.5714	85.0045	0	17.8984	6.27186	2.80675	0.000105113	0.00708422	-	NW_014641252.1	3817	6250	.	2434	-	-
novel.13379	107.777	174.993	113.099	270.899	223.134	398.89	-1.17351	0.000107382	0.00720544	-	NC_019469.2	47340632	47344592	+	3581	-	-
novel.505	307.333	226.367	252.852	109.93	164.665	125.437	0.973239	0.000108492	0.00724811	-	NC_019458.2	40164583	40172018	+	7436	-	-
novel.1425	140.615	126.027	152	354.655	210.008	268.435	-0.991151	0.000111138	0.00739259	-	NC_019458.2	158168242	158169901	.	1660	-	-
101112952	42.1004	38.5306	36.7392	141.338	85.9124	72.7535	-1.35323	0.000118566	0.00785254	LOC101112952	NC_019484.2	45963287	45964930	-	1644	pseudogene	-
100294558	6564.29	4701.54	4386.38	3550.47	2360.21	2370.76	0.918462	0.00012253	0.00808013	SLC26A2	NC_019462.2	58662746	58747659	+	8710	protein_coding	solute carrier family 26 (anion exchanger)%2C member 2%2C transcript variant X3
101107567	52.2045	64.2177	94.3694	17.013	32.2172	15.0525	1.70985	0.000125425	0.00823404	LHX8	NC_019458.2	50821507	50845059	+	1829	protein_coding	LIM homeobox 8
106991065	15.9981	28.898	15.8483	113.856	45.3427	56.4467	-1.82683	0.000125941	0.00823404	LOC106991065	NC_019460.2	96444552	96460697	-	837	lncRNA	uncharacterized LOC106991065%2C transcript variant X1
novel.3832	165.875	186.231	188.739	386.063	248.191	590.809	-1.17893	0.000126754	0.00825196	-	NC_019459.2	234638680	234666836	+	16330	-	PF00102:Protein-tyrosine phosphatase
101108989	37.0483	118	66.2747	468.511	186.144	144.253	-1.85081	0.000132218	0.00857123	ERCC6L	NC_019484.2	61387085	61417663	-	4181	protein_coding	excision repair cross-complementation group 6 like
101112149	24.4182	60.2041	42.5023	194.995	109.777	85.2973	-1.61498	0.00013342	0.00861263	CENPF	NC_019469.2	66988113	67051424	-	10735	protein_coding	centromere protein F
101119205	37.0483	77.0612	78.5211	218.551	112.163	181.884	-1.40835	0.000139939	0.00899548	HECW1	NC_019461.2	77551433	78040762	-	5448	protein_coding	HECT%2C C2 and WW domain containing E3 ubiquitin protein ligase 1%2C transcript variant X1
101110467	381.429	413.401	366.672	654.345	590.648	570.739	-0.644562	0.000143546	0.00918877	TMEM45A	NC_019458.2	163178215	163287672	+	5049	protein_coding	transmembrane protein 45A%2C transcript variant X5
101102061	266.074	226.367	249.25	448.88	379.447	390.11	-0.715861	0.000147368	0.00939408	STXBP2	NC_019462.2	14094844	14103002	+	1737	protein_coding	syntaxin binding protein 2%2C transcript variant X1
101115372	358.695	335.538	257.895	137.412	194.496	174.358	0.909199	0.000149493	0.00947861	PLA2G4B	NC_019464.2	34239422	34250865	+	4188	protein_coding	phospholipase A2%2C group IVB (cytosolic)%2C transcript variant X3
novel.7974	526.255	321.891	425.023	201.538	255.351	211.989	0.927678	0.000150285	0.00947861	-	NC_019462.2	41026582	41045612	+	7143	-	PF00076:RNA recognition motif. (a.k.a. RRM, RBD, or RNP domain)
101110596	123.775	128.435	52.5875	183.216	276.829	339.935	-1.39479	0.000150552	0.00947861	GPX2	NC_019464.2	73927533	73930904	-	1040	protein_coding	glutathione peroxidase 2
novel.8787	395.743	383.701	167.848	125.634	28.6375	116.657	1.80741	0.000152615	0.00956908	-	NC_019463.2	61936063	61951375	+	1260	-	-
101104247	36.2063	59.4014	67.7155	112.547	115.743	156.796	-1.23378	0.000156427	0.00976804	RGS17	NC_019465.2	76457075	76560718	-	6267	protein_coding	regulator of G-protein signaling 17%2C transcript variant X2
101107905	170.085	200.68	159.924	454.115	241.032	386.346	-1.02654	0.000160205	0.00994987	C19H3orf67	NC_019476.2	42369947	42646762	+	5847	protein_coding	chromosome 19 open reading frame%2C human C3orf67%2C transcript variant X3
101109608	393.217	693.551	438.71	1608.38	1116.86	741.334	-1.18414	0.000161036	0.00994987	LOC101109608	NC_019460.2	1779549	1784311	+	876	protein_coding	tubulin beta-4B chain%2C transcript variant X1
novel.6393	452.158	744.925	576.302	1791.6	1144.31	878.06	-1.10452	0.000161289	0.00994987	-	NC_019460.2	223265345	223274018	+	2497	-	-
novel.10362	1.68401	24.0816	18.7298	115.165	34.6036	112.893	-2.55534	0.000162194	0.00996547	-	NC_019465.2	31795048	31798584	.	3537	-	-
101123441	64.8346	67.4286	63.3932	141.338	116.936	122.928	-0.961659	0.000167126	0.0102275	LOC101123441	NC_019459.2	111713203	111714396	+	1194	protein_coding	COMM domain-containing protein 7-like%2C transcript variant X1
101120812	554.883	714.422	756.396	1232.79	976.061	1177.85	-0.740826	0.000167986	0.0102391	LOXL2	NC_019459.2	42243793	42325330	+	3215	protein_coding	lysyl oxidase like 2%2C transcript variant X1
novel.17760	146.509	284.163	291.753	111.239	108.584	105.367	1.15268	0.000169912	0.0103154	-	NC_019475.2	18007984	18295354	-	10032	-	PF00047:Immunoglobulin domain|PF07714:Protein tyrosine kinase|PF07679:Immunoglobulin I-set domain
101116510	304.807	338.748	346.501	738.101	535.759	480.424	-0.824542	0.000170928	0.0103361	NDUFC1	NC_019474.2	18046801	18050526	+	559	protein_coding	NADH:ubiquinone oxidoreductase subunit C1
101122119	95.1468	50.5714	129.668	30.0999	35.7968	25.0874	1.59802	0.000175658	0.0105803	LOC101122119	NC_019467.2	11256281	11260946	+	3990	protein_coding	protocadherin-8
105605775	55.5725	101.946	94.3694	340.259	182.564	142.998	-1.40017	0.000177758	0.0106648	LOC105605775	NW_014639729.1	4820	9820	+	4827	lncRNA	uncharacterized LOC105605775
101108767	16.8401	52.9796	118.862	13.0869	7.15937	12.5437	2.53113	0.000182825	0.0109259	CACNA1S	NC_019469.2	77618245	77673139	-	7133	protein_coding	calcium channel%2C voltage-dependent%2C L type%2C alpha 1S subunit%2C transcript variant X1
novel.3472	4.21004	7.22449	1.44075	39.2607	15.512	27.5962	-2.68887	0.000183562	0.0109273	-	NC_019459.2	184615407	184615725	.	319	-	-
101104197	18.5242	17.6599	19.4502	41.8781	58.4682	53.938	-1.47233	0.000185706	0.0110121	TFF2	NC_019458.2	260517767	260521339	-	656	protein_coding	trefoil factor 2
101113249	255.97	175.796	298.957	140.03	32.2172	55.1923	1.68743	0.000189311	0.0111825	FGF14	NC_019467.2	77401119	77567013	-	3223	protein_coding	fibroblast growth factor 14%2C transcript variant X1
101116684	59.7825	35.3197	52.5875	52.3476	266.09	210.734	-1.84241	0.000191708	0.0112777	TDGF1	NC_019476.2	52805264	52810287	-	2011	protein_coding	teratocarcinoma-derived growth factor 1%2C transcript variant X1
101117224	57.2565	45.7551	43.2226	75.904	118.13	193.173	-1.40697	0.000192686	0.0112777	CFAP47	NC_019484.2	33360885	33864942	+	9799	protein_coding	cilia and flagella associated protein 47%2C transcript variant X1
101117443	65.6766	79.4694	99.412	30.0999	40.5698	18.8156	1.44928	0.000193134	0.0112777	LOC101117443	NC_019471.2	1938235	1944246	+	2280	protein_coding	chymotrypsinogen B%2C transcript variant X1
novel.3723	6.73606	18.4626	20.1706	34.0259	72.7869	63.9729	-1.90665	0.000194317	0.0113036	-	NC_019459.2	225100447	225101928	.	1482	-	-
novel.13921	252.602	230.381	253.573	153.117	100.231	144.253	0.89147	0.00019758	0.0114069	-	NC_019470.2	30608605	30611024	.	2420	-	-
novel.18698	1422.99	1006.61	1371.6	821.857	756.507	718.755	0.726764	0.000197583	0.0114069	-	NC_019476.2	45572332	45593851	+	10855	-	PF00110:wnt family
novel.18877	61.4665	65.0204	59.0709	95.5343	133.642	219.515	-1.27467	0.000200741	0.0115456	-	NC_019476.2	52794847	52859291	+	7004	-	PF13855:Leucine rich repeat|PF12799:Leucine Rich repeats (2 copies)
101117563	567.513	422.231	342.9	222.477	252.964	243.348	0.8895	0.000207449	0.0118868	TENM1	NC_019484.2	102506451	103422241	-	13909	protein_coding	teneurin transmembrane protein 1%2C transcript variant X5
106990114	3.36803	6.42177	2.16113	45.8041	9.54583	30.1049	-2.8424	0.000212072	0.0121063	LOC106990114	NW_014644055.1	3478	7508	-	688	protein_coding	cyclin-dependent kinase 1-like
101114041	42.9424	48.1633	59.7913	18.3216	17.8984	5.01749	1.87275	0.00021383	0.0121613	PHACTR3	NC_019470.2	55922020	56114335	-	3315	protein_coding	phosphatase and actin regulator 3
101117060	1326.16	1249.03	1922.69	2660.57	2867.33	2296.75	-0.798542	0.000215002	0.0121827	LOC101117060	NC_019459.2	239916785	239917239	+	455	misc_RNA	60S ribosomal protein L34 pseudogene
105607227	11.7881	38.5306	38.9004	2.61738	7.15937	1.25437	3.00306	0.000226191	0.0127694	SOHLH1	NC_019460.2	3491406	3498690	+	1454	protein_coding	spermatogenesis and oogenesis specific basic helix-loop-helix 1%2C transcript variant X1
101104075	824.325	549.864	658.425	213.316	361.548	418.96	1.03151	0.000228163	0.0128333	WFIKKN2	NC_019468.2	35399205	35404942	-	3254	protein_coding	WAP%2C follistatin/kazal%2C immunoglobulin%2C kunitz and netrin domain containing 2%2C transcript variant X1
novel.3514	1096.29	866.136	812.585	501.228	559.624	620.914	0.722015	0.000229305	0.0128354	-	NC_019459.2	198636780	198696849	-	8343	-	PF08920:Splicing factor 3B subunit 1
101105056	3930.49	3712.59	3409.55	6390.33	4850.47	5802.72	-0.624826	0.000229878	0.0128354	BZW1	NC_019459.2	202135610	202148262	+	3359	protein_coding	basic leucine zipper and W2 domains 1%2C transcript variant X3
101107568	603.719	333.932	386.122	1410.77	840.033	696.176	-1.15473	0.000231317	0.0128688	ATP1B3	NC_019458.2	244902124	244937358	-	1538	protein_coding	ATPase%2C Na+/K+ transporting%2C beta 3 polypeptide%2C transcript variant X1
novel.18055	207.976	256.068	199.544	116.473	122.903	131.709	0.837909	0.000236104	0.0130875	-	NC_019475.2	43787951	43806368	-	3713	-	PF10238:E2F-associated phosphoprotein
novel.9791	8.42007	0.802721	1.44075	197.612	3.57968	575.756	-6.19346	0.000243928	0.0134724	-	NC_019464.2	56118214	56170563	-	256	-	-
105611978	47.9944	52.9796	58.3506	210.699	100.231	95.3322	-1.34763	0.000245721	0.0135226	LOC105611978	NC_019460.2	105315647	105462274	-	2098	lncRNA	uncharacterized LOC105611978%2C transcript variant X3
101118701	85.8847	298.612	176.492	1043.03	447.461	331.154	-1.69864	0.00025233	0.0138209	DLGAP5	NC_019464.2	64517506	64560945	-	3177	protein_coding	discs%2C large (Drosophila) homolog-associated protein 5%2C transcript variant X2
101117696	34.5223	84.2857	65.5543	287.912	133.642	119.165	-1.54998	0.000252948	0.0138209	KIF18A	NC_019472.2	56772199	56852248	-	7462	protein_coding	kinesin family member 18A%2C transcript variant X1
101104673	59.7825	219.946	178.654	759.04	388.992	289.76	-1.64813	0.000257044	0.0139947	FAM64A	NC_019468.2	24997790	25002378	-	1490	protein_coding	family with sequence similarity 64 member A
101109794	117.881	197.469	162.805	464.585	288.761	263.418	-1.08722	0.000261	0.0141597	MPV17L2	NC_019462.2	4708276	4711444	-	1097	protein_coding	MPV17 mitochondrial membrane protein-like 2
novel.20846	709.812	571.538	610.88	1087.52	911.626	954.577	-0.642481	0.000265315	0.0143429	-	NC_019480.2	7442310	7856057	-	8744	-	PF02174:PTB domain (IRS-1 type)
novel.10006	153.245	114.789	163.526	79.83	71.5937	62.7186	1.01226	0.000268987	0.0144902	-	NC_019464.2	78611702	78628201	+	1619	-	-
101120060	191.136	227.17	182.976	350.729	289.954	416.451	-0.814001	0.000270147	0.0145017	LOC101120060	NC_019459.2	185570616	185572694	+	1970	protein_coding	G protein-coupled receptor kinase 5-like%2C transcript variant X1
novel.3995	452.158	330.721	376.037	253.886	214.781	203.208	0.786755	0.000274169	0.0146375	-	NC_019459.2	243588078	243601263	+	3860	-	PF00110:wnt family
101116181	24.4182	36.1225	23.7724	77.2127	65.6276	63.9729	-1.29515	0.000275287	0.0146375	TMIE	NC_019476.2	52721430	52730202	-	4897	protein_coding	transmembrane inner ear%2C transcript variant X2
101108778	1112.29	1436.87	1247.69	2389.67	1903.2	1823.86	-0.687778	0.000275547	0.0146375	LOC101108778	NC_019474.2	68420961	68423202	+	620	protein_coding	cytochrome b-c1 complex subunit 9
novel.12838	90.0948	65.8231	110.938	138.721	204.042	232.059	-1.10618	0.000277446	0.0146591	-	NC_019468.2	52289169	52316857	-	16986	-	PF01391:Collagen triple helix repeat (20 copies)|PF00386:C1q domain
101107176	1419.62	1538.01	1707.29	2473.42	2251.62	2196.4	-0.568953	0.000277871	0.0146591	ANXA4	NC_019460.2	38333145	38408473	-	2166	protein_coding	annexin A4%2C transcript variant X1
101122445	618.033	714.422	738.387	1222.32	1010.66	995.971	-0.640322	0.000285555	0.0149613	ATP6V1C1	NC_019466.2	73908768	73958511	-	5969	protein_coding	ATPase%2C H+ transporting%2C lysosomal 42kDa%2C V1 subunit C1%2C transcript variant X3
101122014	25.2602	27.2925	36.0189	70.6692	83.526	60.2098	-1.27213	0.000285555	0.0149613	CLEC2D	NC_019460.2	204962490	204982377	-	3045	protein_coding	C-type lectin domain family 2%2C member D%2C transcript variant X4
101116779	21.0502	100.34	46.8245	387.372	110.97	160.56	-1.96858	0.000298597	0.0155913	DEPDC1	NC_019458.2	43691279	43716140	-	6321	protein_coding	DEP domain containing 1%2C transcript variant X2
101120526	1263.85	1452.93	1543.05	2664.49	2228.95	1920.44	-0.677442	0.000306461	0.0159474	GLRX5	NC_019475.2	59011481	59021370	+	1020	protein_coding	glutaredoxin 5
novel.445	31.1543	31.3061	21.6113	65.4345	60.8546	76.5167	-1.2743	0.000314889	0.0163305	-	NC_019458.2	30719480	30862009	-	5831	-	-
novel.20822	804.959	790.68	865.173	433.176	587.068	534.362	0.662086	0.000317384	0.0163607	-	NC_019480.2	2491343	2592600	+	9363	-	PF00096:Zinc finger, C2H2 type
101104558	121.249	209.51	154.161	545.723	286.375	270.944	-1.18477	0.000318557	0.0163607	CENPI	NC_019484.2	125149498	125206340	+	4466	protein_coding	centromere protein I
novel.2356	838.639	1006.61	924.964	1938.17	1330.45	1364.76	-0.741774	0.000319467	0.0163607	-	NC_019459.2	11841397	11874503	-	6150	-	-
101103768	26.9442	25.6871	34.5781	5.23476	9.54583	1.25437	2.43426	0.000319749	0.0163607	GBX2	NC_019458.2	4790356	4793522	+	2134	protein_coding	gastrulation brain homeobox 2
101109305	1410.36	1794.88	1559.62	2995.59	3262.29	2019.54	-0.796753	0.000322101	0.0163877	CHSY1	NC_019475.2	4342262	4424100	+	3804	protein_coding	chondroitin sulfate synthase 1
novel.15421	79.1487	97.932	82.123	151.808	141.994	217.006	-0.978551	0.000323441	0.0163877	-	NC_019471.2	53920961	53943791	+	16050	-	PF01352:KRAB box|PF00096:Zinc finger, C2H2 type
101113689	87.5688	210.313	156.322	570.588	281.602	292.269	-1.33209	0.000323975	0.0163877	CENPL	NC_019469.2	53149680	53169784	-	3266	protein_coding	centromere protein L%2C transcript variant X1
105615948	11.7881	6.42177	20.1706	44.4954	54.8885	37.6311	-1.82732	0.000324561	0.0163877	FRMD1	NC_019465.2	88981132	88987111	-	2308	protein_coding	FERM domain containing 1%2C transcript variant X2
101110588	739.282	887.007	937.931	1450.03	1217.09	1302.04	-0.629808	0.000327653	0.0164894	YIPF5	NC_019462.2	52585683	52603413	-	2013	protein_coding	Yip1 domain family member 5
novel.24242	180.19	89.1021	136.872	300.999	210.008	426.486	-1.20692	0.000331098	0.0166081	-	NW_014642047.1	1	8507	.	8507	-	PF00078:Reverse transcriptase (RNA-dependent DNA polymerase)
100270712	171.769	162.15	177.933	396.533	387.799	217.006	-0.967948	0.000333162	0.016657	FABP5	NC_019466.2	57218767	57223826	+	667	protein_coding	fatty acid binding protein 5 (psoriasis-associated)
101103014	2957.97	2218.72	2221.64	5844.61	3456.78	4057.89	-0.852565	0.00033623	0.0167556	ABHD2	NC_019475.2	19677236	19792029	+	7500	protein_coding	abhydrolase domain containing 2
105610726	6.73606	19.2653	18.0094	35.3346	66.8208	51.4292	-1.79849	0.000342037	0.0169897	LOC105610726	NC_019465.2	55640332	55643669	-	3338	pseudogene	-
101120382	167.559	284.163	211.791	561.428	330.524	432.758	-0.996661	0.000356925	0.0176718	PSAT1	NC_019459.2	58139556	58167245	-	2268	protein_coding	phosphoserine aminotransferase 1
105605547	1667.17	1278.74	1457.32	625.553	1051.23	821.613	0.817061	0.000364265	0.0179771	PRRG3	NC_019484.2	79235982	79245641	-	7780	protein_coding	proline rich Gla (G-carboxyglutamic acid) 3 (transmembrane)%2C transcript variant X1
101122159	507.73	603.646	543.164	748.57	874.636	984.682	-0.656563	0.000365617	0.0179792	RUBCN	NC_019458.2	188482580	188534955	+	5639	protein_coding	RUN domain and cysteine-rich domain containing%2C Beclin 1-interacting protein%2C transcript variant X1
101103462	161.665	189.442	133.27	375.594	300.694	235.822	-0.91353	0.000366659	0.0179792	MGST1	NC_019460.2	198084227	198106045	-	1021	protein_coding	microsomal glutathione S-transferase 1%2C transcript variant X2
novel.12720	224.816	168.571	169.289	96.843	112.163	94.0779	0.89072	0.000367858	0.0179804	-	NC_019468.2	48024306	48044522	-	10187	-	PF03129:Anticodon binding domain
101121005	37.8903	40.9388	50.4264	58.891	112.163	210.734	-1.56169	0.000377708	0.018403	SUGCT	NC_019461.2	80161704	80932561	-	20492	protein_coding	succinyl-CoA:glutarate-CoA transferase%2C transcript variant X10
novel.23252	25.2602	58.5987	43.2226	90.2996	94.265	135.472	-1.33066	0.000380515	0.0184809	-	NC_019484.2	95210830	95212446	+	1617	-	-
101118747	395.743	541.034	422.861	923.935	664.628	725.027	-0.76657	0.000385261	0.0185896	GOT1	NC_019479.2	19578337	19601628	-	2012	protein_coding	glutamic-oxaloacetic transaminase 1%2C soluble
101121428	45.4684	73.8504	71.3173	184.525	99.0379	150.525	-1.18376	0.000386049	0.0185896	POPDC3	NC_019465.2	31908185	31929227	+	1900	protein_coding	popeye domain containing 3%2C transcript variant X1
101112724	878.214	1000.19	937.211	1663.34	1340	1309.56	-0.614957	0.000386715	0.0185896	ATP6V1F	NC_019461.2	92868917	92871683	+	750	protein_coding	ATPase%2C H+ transporting%2C lysosomal 14kDa%2C V1 subunit F
101116150	27.7862	51.3742	14.4075	132.178	69.2072	94.0779	-1.66152	0.000387793	0.0185896	PLA2G4D	NC_019464.2	34494722	34522115	-	5019	protein_coding	phospholipase A2 group IVD
101102829	111.145	186.231	139.753	264.355	250.578	299.795	-0.897716	0.000389833	0.0185896	DNAJC1	NC_019470.2	22014450	22206496	-	3939	protein_coding	DnaJ heat shock protein family (Hsp40) member C1
novel.13085	710.654	761.783	620.245	1050.88	983.22	1369.77	-0.702003	0.000390043	0.0185896	-	NC_019469.2	5561829	5588593	+	6183	-	PF08282:haloacid dehalogenase-like hydrolase|PF00689:Cation transporting ATPase, C-terminus|PF12424:Plasma membrane calcium transporter ATPase C terminal
novel.15302	43.7844	88.2993	53.3079	121.708	132.448	163.068	-1.17043	0.000399119	0.0189631	-	NC_019471.2	51375338	51422098	-	1648	-	-
101106569	58.0985	82.6803	60.5117	138.721	113.357	149.27	-0.995212	0.000402384	0.0189775	SPRY3	NC_019484.2	76069331	76079740	+	4944	protein_coding	sprouty RTK signaling antagonist 3
novel.7087	527.097	268.912	432.947	90.2996	262.51	105.367	1.42164	0.000402775	0.0189775	-	NC_019461.2	111631072	111703995	+	11173	-	-
novel.9093	735.072	256.068	819.069	266.973	251.771	210.734	1.31145	0.000404325	0.0189775	-	NC_019463.2	113871807	113901998	+	3138	-	PF13180:PDZ domain|PF13365:Trypsin-like peptidase domain
novel.20939	9.26208	20.8708	3.60189	52.3476	48.9224	38.8855	-2.06267	0.000404384	0.0189775	-	NC_019480.2	34547009	34564527	+	1380	-	-
101121799	50.5204	56.9932	77.0804	99.4604	137.221	156.796	-1.08969	0.000408056	0.0190913	RASSF10	NC_019472.2	39215895	39218049	-	2151	protein_coding	Ras association (RalGDS/AF-6) domain family (N-terminal) member 10%2C transcript variant X1
novel.3956	309.017	272.123	230.521	124.325	158.699	171.849	0.833634	0.000412704	0.0192499	-	NC_019459.2	241147967	241176516	-	5606	-	PF01480:PWI domain
novel.3041	111.145	280.952	369.553	513.006	527.407	1003.5	-1.42317	0.000416389	0.0193627	-	NC_019459.2	105444325	105493185	+	7756	-	-
101107536	50.5204	129.238	78.5211	591.528	164.665	145.507	-1.80276	0.000418962	0.0194233	CDC6	NC_019468.2	40065420	40076488	+	2564	protein_coding	cell division cycle 6%2C transcript variant X1
novel.5867	7.57807	3.21089	5.04264	48.4215	11.9323	27.5962	-2.47452	0.000422608	0.0195332	-	NC_019460.2	180868472	180868867	.	396	-	-
101119646	515.308	496.884	564.055	1003.76	729.062	786.491	-0.6759	0.000427668	0.0196618	SF3B5	NC_019465.2	68352373	68353102	-	628	protein_coding	splicing factor 3b subunit 5%2C transcript variant X2
101118356	1167.86	1134.25	1236.17	747.262	888.955	743.842	0.571817	0.000428816	0.0196618	ADGRL1	NC_019462.2	9580160	9609519	+	7029	protein_coding	adhesion G protein-coupled receptor L1%2C transcript variant X1
101119193	6839.63	8031.23	6857.99	17117.7	9959.88	11087.4	-0.812608	0.000429246	0.0196618	PDIA6	NC_019460.2	19714498	19738082	-	2275	protein_coding	protein disulfide isomerase family A member 6
101111439	1270.59	1631.93	1551.69	2226.08	2082.18	2636.69	-0.640631	0.000431005	0.0196834	SPR	NC_019460.2	94686822	94692808	+	1485	protein_coding	sepiapterin reductase (7%2C8-dihydrobiopterin:NADP+ oxidoreductase)
101109225	1266.38	1267.5	1267.14	2129.24	1740.92	1739.81	-0.561443	0.000444412	0.0202353	PGM1	NC_019458.2	38532421	38599987	+	3561	protein_coding	phosphoglucomutase 1%2C transcript variant X2
101112949	348.591	720.844	1227.52	2029.78	1511.82	2067.2	-1.28747	0.000447549	0.0203129	STC1	NC_019459.2	41743357	41759034	+	4866	protein_coding	stanniocalcin 1
100885762	772.963	1844.65	1737.55	2585.97	3546.27	3029.31	-1.07274	0.000448772	0.0203129	GADD45G	NC_019459.2	24296096	24297438	+	873	protein_coding	growth arrest and DNA damage inducible gamma%2C transcript variant X1
101116886	1227.65	1495.47	1334.86	2924.92	2011.78	1897.86	-0.751919	0.000457674	0.0206547	LOC101116886	NC_019484.2	64549268	64553588	-	486	protein_coding	cytochrome c oxidase subunit 7B%2C mitochondrial
novel.2435	31.9963	89.9048	94.3694	138.721	214.781	210.734	-1.38124	0.000461314	0.0207578	-	NC_019459.2	24297570	24299753	.	2184	-	-
novel.9890	154.929	357.211	211.791	399.15	491.61	787.745	-1.21324	0.000464362	0.0208337	-	NC_019464.2	67791587	67796642	-	5003	-	-
novel.13030	117.039	60.2041	92.9287	20.939	45.3427	33.868	1.42676	0.000468672	0.0209655	-	NC_019469.2	1263996	1284369	-	9872	-	PF01633:Choline/ethanolamine kinase
novel.21855	304.807	272.925	308.321	198.921	177.791	173.103	0.689157	0.000481019	0.0214115	-	NC_019481.2	38288719	38290031	-	1313	-	-
100913152	36.2063	53.7823	45.3838	112.547	127.675	70.2448	-1.19707	0.00048144	0.0214115	HSPA1A	NC_019477.2	26560156	26573734	-	2460	protein_coding	heat shock 70kDa protein 1A%2C transcript variant X1
novel.87	468.156	337.143	365.231	170.13	274.442	139.235	1.00204	0.000496329	0.0218767	-	NC_019458.2	2846853	2848513	-	1638	-	-
101105070	363.747	453.538	461.041	744.644	664.628	609.625	-0.658584	0.000497259	0.0218767	TSPAN13	NC_019461.2	25306123	25344709	+	1797	protein_coding	tetraspanin 13
novel.10369	27.7862	18.4626	10.8057	154.425	29.8307	56.4467	-2.07972	0.000497707	0.0218767	-	NC_019465.2	35131351	35133072	.	1722	-	-
novel.19277	59.7825	81.8776	74.1988	121.708	133.642	156.796	-0.932216	0.000498668	0.0218767	-	NC_019477.2	19154668	19157453	.	2786	-	-
101109260	287.124	365.238	304.72	564.045	474.905	485.442	-0.671156	0.000499049	0.0218767	CCDC91	NC_019460.2	185706850	186137244	-	6146	protein_coding	coiled-coil domain containing 91%2C transcript variant X7
novel.14357	246.708	184.626	208.909	410.928	291.148	426.486	-0.817626	0.000501584	0.0219249	-	NC_019470.2	65100782	65109116	+	4008	-	PF13405:EF-hand domain
novel.23230	287.966	302.626	327.051	162.277	186.144	210.734	0.714583	0.000507141	0.0221047	-	NC_019484.2	93754669	93854494	-	4925	-	PF00412:LIM domain
101114710	26.1022	8.82993	7.92415	51.0389	56.0817	43.903	-1.82847	0.000510645	0.0221942	ECT2L	NC_019465.2	63523619	63605931	+	3826	protein_coding	epithelial cell transforming 2 like%2C transcript variant X5
101121295	405.006	245.633	189.459	498.611	658.662	535.617	-1.01232	0.000516742	0.0223956	DNAH10	NC_019474.2	51345354	51512637	-	14516	protein_coding	dynein%2C axonemal%2C heavy chain 10%2C transcript variant X1
101118808	28.6282	31.3061	28.0947	40.5694	88.2989	114.148	-1.46688	0.000525748	0.0227215	CNTNAP4	NC_019471.2	2775955	3061314	+	9858	protein_coding	contactin associated protein-like 4%2C transcript variant X2
novel.4853	19.3662	50.5714	33.1373	73.2866	82.3327	121.674	-1.42638	0.000529657	0.022826	-	NC_019460.2	75539702	75602614	+	6331	-	PF00001:7 transmembrane receptor (rhodopsin family)
100135692	183.558	216.735	221.156	502.537	315.012	317.356	-0.86756	0.000534373	0.0229645	GLRX2	NC_019469.2	10223827	10243578	+	1507	protein_coding	glutaredoxin 2%2C transcript variant X4
100174987	12.6301	12.8435	14.4075	28.7912	58.4682	37.6311	-1.64828	0.000536123	0.0229752	KCNQ5	NC_019466.2	629883	1271962	-	3246	protein_coding	potassium channel%2C voltage gated KQT-like subfamily Q%2C member 5%2C transcript variant X1
100642179	87.5688	87.4966	66.2747	141.338	134.835	180.629	-0.922391	0.000540124	0.0230216	SLC22A3	NC_019465.2	83069713	83169093	+	3175	protein_coding	solute carrier family 22 (organic cation transporter)%2C member 3%2C transcript variant X1
101115127	279.546	453.538	387.563	832.326	601.387	590.809	-0.852555	0.000540215	0.0230216	RDH11	NC_019464.2	76390494	76404600	-	3158	protein_coding	retinol dehydrogenase 11 (all-trans/9-cis/11-cis)%2C transcript variant X2
novel.13517	560.777	283.361	370.274	206.773	188.53	225.787	0.967114	0.000541722	0.0230217	-	NC_019469.2	56034232	56396193	-	8588	-	PF14670:Coagulation Factor Xa inhibitory site
novel.16309	13.4721	28.898	12.9668	31.4085	62.0479	104.113	-1.83872	0.000552411	0.0234109	-	NC_019472.2	54570764	54675334	+	8383	-	PF00784:MyTH4 domain|PF00373:FERM central domain
101106127	961.572	1165.55	881.021	2106.99	1266.02	1864	-0.799771	0.000558055	0.0235847	CLDND1	NC_019458.2	161083316	161090618	-	2240	protein_coding	claudin domain containing 1%2C transcript variant X3
100302304	1428.89	1879.17	1563.94	2868.65	2285.03	2408.39	-0.634145	0.000559595	0.0235847	ARF4	NC_019476.2	43618142	43635684	+	543	protein_coding	ADP ribosylation factor 4
novel.21413	287.124	289.782	227.639	166.204	153.926	161.814	0.73879	0.000567433	0.0238493	-	NC_019481.2	14090537	14099303	+	1880	-	-
novel.5405	678.658	695.157	657.704	369.05	409.277	511.784	0.654799	0.000570398	0.0238774	-	NC_019460.2	136104393	136156898	+	8352	-	-
101112732	365.431	626.925	458.88	1036.48	772.019	799.035	-0.845061	0.000571301	0.0238774	WFS1	NC_019463.2	102416648	102449319	-	2880	protein_coding	Wolfram syndrome 1 (wolframin)%2C transcript variant X1
100820751	4.21004	5.61905	5.76302	14.3956	26.251	31.3593	-2.20514	0.000573667	0.0238774	GATA6	NC_019480.2	34417083	34515862	-	4161	protein_coding	GATA binding protein 6%2C transcript variant X1
101122104	1296.69	1483.43	1555.29	2765.26	3193.08	1738.56	-0.828073	0.000574344	0.0238774	DNAJB1	NC_019462.2	9280207	9310500	+	5287	protein_coding	DnaJ heat shock protein family (Hsp40) member B1%2C transcript variant X3
101116913	776.331	797.102	769.363	1427.78	1098.96	1072.49	-0.619219	0.000582798	0.0241632	GMFB	NC_019464.2	63890015	63904972	-	4223	protein_coding	glia maturation factor%2C beta%2C transcript variant X1
101116101	2.52602	8.82993	4.32226	27.4825	20.2849	26.3418	-2.23832	0.000588017	0.0243137	KCNJ5	NC_019478.2	31443762	31472550	+	5727	protein_coding	potassium channel%2C inwardly rectifying subfamily J%2C member 5
novel.11984	84.2007	89.1021	92.2083	40.5694	51.3088	32.6137	1.09098	0.000592172	0.0244195	-	NC_019468.2	20457986	20466220	-	4242	-	PF00400:WD domain, G-beta repeat|PF12894:Anaphase-promoting complex subunit 4 WD40 domain|PF08953:Domain of unknown function (DUF1899)
101115241	698.024	967.279	739.107	1778.51	1090.61	1343.43	-0.80879	0.000593978	0.0244281	DPP3	NC_019478.2	43713680	43745319	+	3550	protein_coding	dipeptidyl-peptidase 3%2C transcript variant X2
106991599	3.36803	15.2517	11.526	53.6563	29.8307	36.3768	-1.98268	0.000605589	0.0248389	LOC106991599	NC_019471.2	37748604	38006162	+	10460	lncRNA	uncharacterized LOC106991599%2C transcript variant X4
101119978	1376.68	1625.51	1455.88	2752.17	2238.5	1959.33	-0.640475	0.000614147	0.0251226	PSMA2	NC_019461.2	78149675	78160201	+	1494	protein_coding	proteasome subunit alpha 2
101108286	660.134	661.442	522.273	1158.19	947.423	852.973	-0.682403	0.000616279	0.0251425	TRAK2	NC_019459.2	202606563	202690506	-	6385	protein_coding	trafficking protein%2C kinesin binding 2
novel.7193	109.461	77.864	79.9619	45.8041	42.9562	32.6137	1.13798	0.000621496	0.0252545	-	NC_019461.2	118943675	118946943	+	3215	-	-
novel.6292	105.251	54.585	97.9713	421.398	147.96	150.525	-1.48038	0.000622901	0.0252545	-	NC_019460.2	216409253	216409587	+	335	-	-
105609990	3613.05	3911.66	3238.1	5865.54	6029.38	4555.88	-0.612161	0.000623976	0.0252545	LOC105609990	NC_019459.2	188986042	188986967	+	923	protein_coding	lysosomal-associated transmembrane protein 4B-like%2C transcript variant X1
novel.6285	39.5743	32.1089	38.9004	7.85214	16.7052	5.01749	1.89326	0.000627328	0.0253232	-	NC_019460.2	216299113	216309152	-	4350	-	PF07742:BTG family|PF07145:Ataxin-2 C-terminal region
101118973	72.4126	225.565	161.364	701.457	313.819	270.944	-1.4845	0.000632756	0.0254751	NEK2	NC_019469.2	69843139	69855614	+	2125	protein_coding	NIMA-related kinase 2%2C transcript variant X1
105607437	3.36803	13.6463	5.04264	52.3476	16.7052	38.8855	-2.28926	0.000661311	0.0265548	LOC105607437	NC_019462.2	88035591	88037593	-	1659	lncRNA	uncharacterized LOC105607437
novel.18962	373.851	297.007	302.558	159.66	231.486	165.577	0.804258	0.00066594	0.0266123	-	NC_019476.2	58270207	58289147	-	3559	-	PF00850:Histone deacetylase domain
101105401	117.039	138.068	198.104	68.0518	82.3327	74.0079	1.01502	0.00066622	0.0266123	NR1H4	NC_019460.2	169219465	169307288	+	12406	protein_coding	nuclear receptor subfamily 1 group H member 4%2C transcript variant X3
novel.11058	1311.01	1334.93	1312.53	897.761	1007.08	860.499	0.517258	0.000668691	0.0266414	-	NC_019466.2	56549206	56804482	-	16389	-	-
novel.427	138.931	120.408	85.7249	201.538	195.689	239.585	-0.886385	0.000673342	0.026757	-	NC_019458.2	28746444	28773860	-	4653	-	PF10223:Uncharacterized conserved protein (DUF2181)
101115853	13.4721	11.2381	7.92415	45.8041	17.8984	60.2098	-1.92821	0.000682028	0.0269996	PTPN20	NC_019482.2	41950785	42019686	-	6068	protein_coding	protein tyrosine phosphatase%2C non-receptor type 20%2C transcript variant X4
101120456	1385.94	1798.9	1766.36	3240.31	2180.03	2656.76	-0.705814	0.000682977	0.0269996	S100A11	NC_019458.2	100775673	100780470	-	541	protein_coding	S100 calcium binding protein A11%2C transcript variant X1
novel.14141	250.076	207.905	289.592	126.943	169.438	114.148	0.864002	0.000685618	0.0270342	-	NC_019470.2	51588752	51594066	+	4500	-	-
101115324	120.407	333.129	264.378	1121.55	437.915	411.434	-1.45622	0.00069443	0.0273113	CDCA8	NC_019458.2	12254504	12270045	+	2285	protein_coding	cell division cycle associated 8
novel.4231	28.6282	16.0544	22.3317	74.5953	52.502	47.6661	-1.38315	0.000697303	0.0273539	-	NC_019460.2	3665357	3674043	+	2616	-	PF03414:Glycosyltransferase family 6
101114719	388.165	538.626	453.838	1067.89	693.266	679.869	-0.821676	0.000706822	0.0275651	PRELID3B	NC_019470.2	56568640	56578082	+	2671	protein_coding	PRELI domain containing 3B%2C transcript variant X1
101122979	1914.72	3398.72	2234.61	6127.28	3564.17	4618.6	-0.922793	0.000707646	0.0275651	HMGCS1	NC_019473.2	31409821	31433166	+	3495	protein_coding	3-hydroxy-3-methylglutaryl-CoA synthase 1%2C transcript variant X3
novel.13857	1511.4	1156.72	2010.57	878.13	934.298	939.524	0.765815	0.00070809	0.0275651	-	NC_019470.2	20329092	20780087	+	13327	-	PF01437:Plexin repeat
101102475	70.7286	126.83	111.658	215.934	199.269	179.375	-0.941472	0.000714881	0.0277588	TSPAN12	NC_019461.2	85289720	85355760	-	2456	protein_coding	tetraspanin 12%2C transcript variant X1
100302315	1242.8	1617.48	1442.2	2637.01	2514.13	1817.58	-0.695648	0.000725147	0.0280861	ARL6IP1	NC_019481.2	16398415	16404325	-	612	protein_coding	ADP ribosylation factor like GTPase 6 interacting protein 1
101115035	4.21004	24.0816	15.8483	74.5953	36.9901	56.4467	-1.92261	0.000726992	0.0280865	THSD4	NC_019464.2	17722301	18412109	+	12813	protein_coding	thrombospondin type 1 domain containing 4%2C transcript variant X1
101118420	220.606	215.932	188.018	372.976	291.148	341.189	-0.686861	0.0007325	0.0282171	RP2	NC_019484.2	54474762	54527452	-	3574	protein_coding	retinitis pigmentosa 2 (X-linked recessive)
novel.1819	11.7881	44.9524	36.7392	78.5214	64.4343	174.358	-1.75998	0.000735357	0.0282171	-	NC_019458.2	213736758	213742499	+	5689	-	-
101120966	3077.54	4198.23	3374.97	8910.86	5313.45	5048.85	-0.855585	0.000735907	0.0282171	PRDX1	NC_019458.2	19893207	19903790	-	1123	protein_coding	peroxiredoxin 1%2C transcript variant X2
101108730	533.833	897.442	669.951	2329.47	1246.92	955.831	-1.10877	0.000739076	0.0282229	LOC101108730	NC_019460.2	646970	648829	-	1414	protein_coding	tubulin beta chain
novel.22083	37.8903	62.6123	68.4358	238.181	106.197	96.5866	-1.38065	0.000739747	0.0282229	-	NC_019482.2	16308797	16351952	+	5007	-	PF00069:Protein kinase domain
101106227	391.533	557.089	496.34	773.435	708.778	800.289	-0.659112	0.000754289	0.0287061	SPTSSA	NC_019481.2	21981465	21981713	+	249	protein_coding	serine palmitoyltransferase small subunit A%2C transcript variant X1
100144758	168.401	373.265	259.336	1151.65	477.291	411.434	-1.34842	0.000759368	0.0288277	CCNA2	NC_019463.2	3663763	3670820	+	2221	protein_coding	cyclin A2%2C transcript variant X1
101116675	229.868	287.374	144.796	37.952	139.608	55.1923	1.50449	0.000764242	0.028941	CACNG7	NC_019471.2	58746882	58762079	+	1153	protein_coding	calcium channel%2C voltage-dependent%2C gamma subunit 7%2C transcript variant X1
101103040	1342.16	1139.86	1223.2	632.097	923.559	787.745	0.660429	0.000766673	0.0289584	FOXO4	NC_019484.2	60383355	60390335	+	3284	protein_coding	forkhead box O4
novel.7273	1031.46	1191.24	1175.66	575.823	782.758	804.052	0.651762	0.000771449	0.0289584	-	NC_019462.2	3667691	3701420	-	9414	-	PF10345:Cohesin loading factor
novel.10910	442.896	856.504	535.24	1291.68	941.457	1201.69	-0.904587	0.000771899	0.0289584	-	NC_019466.2	27905527	27927911	-	5539	-	PF08491:Squalene epoxidase
novel.11678	33.6803	36.9252	122.464	19.6303	16.7052	13.7981	1.94955	0.000772291	0.0289584	-	NC_019467.2	77170548	77171861	+	359	-	-
101121455	38.7323	27.2925	38.18	68.0518	64.4343	115.402	-1.24951	0.000775682	0.0289584	PIK3R1	NC_019473.2	11393703	11486669	-	9027	protein_coding	phosphoinositide-3-kinase regulatory subunit 1%2C transcript variant X5
101108098	157.455	189.442	180.815	464.585	261.317	273.453	-0.919992	0.000776736	0.0289584	LXN	NC_019458.2	226809373	226822224	+	1568	protein_coding	latexin%2C transcript variant X2
novel.15315	226.5	288.177	303.279	438.411	387.799	559.45	-0.759518	0.000779627	0.0289584	-	NC_019471.2	51600155	51605123	+	2142	-	PF01442:Apolipoprotein A1/A4/E domain
novel.18251	672.764	642.98	710.292	358.581	508.315	421.469	0.652432	0.000779845	0.0289584	-	NC_019475.2	65281649	65420976	+	16073	-	PF01603:Protein phosphatase 2A regulatory B subunit (B56 family)
101113580	19.3662	88.2993	69.8766	132.178	152.733	247.111	-1.58137	0.00078309	0.0290085	SEMA3A	NC_019461.2	36054263	36599906	+	8985	protein_coding	sema domain%2C immunoglobulin domain (Ig)%2C short basic domain%2C secreted%2C (semaphorin) 3A%2C transcript variant X2
101111619	84.2007	87.4966	81.4026	150.499	132.448	158.051	-0.800864	0.000791001	0.0292307	SLC38A4	NC_019460.2	139300442	139381816	+	7180	protein_coding	solute carrier family 38 member 4%2C transcript variant X3
101108620	24.4182	34.517	55.469	7.85214	14.3187	1.25437	2.28264	0.00079688	0.029377	SALL3	NC_019480.2	995795	1002286	-	5421	protein_coding	spalt-like transcription factor 3%2C transcript variant X1
novel.11528	115.355	94.7211	99.412	49.7302	59.6614	48.9205	0.964924	0.000803847	0.0295626	-	NC_019467.2	36034191	36097028	-	5848	-	PF12895:Anaphase-promoting complex, cyclosome, subunit 3|PF13174:Tetratricopeptide repeat|PF13181:Tetratricopeptide repeat
novel.24465	123.775	107.565	182.976	51.0389	84.7192	52.6836	1.13535	0.000806106	0.0295746	-	NW_014643257.1	1	4472	+	3377	-	-
101121418	509.414	724.055	587.828	1374.12	855.545	950.814	-0.803905	0.000815617	0.0297898	KDELR3	NC_019460.2	213891176	213904250	+	1420	protein_coding	KDEL endoplasmic reticulum protein retention receptor 3%2C transcript variant X1
101118048	911.894	1042.73	907.675	1915.92	1428.29	1263.15	-0.686621	0.000815866	0.0297898	PSMA1	NC_019472.2	37717918	37731470	+	1222	protein_coding	proteasome subunit alpha 1
novel.20986	165.033	125.225	153.44	57.5823	100.231	58.9555	1.03024	0.000821061	0.0298588	-	NC_019480.2	40370906	40382576	+	2126	-	-
novel.7036	30.3123	140.476	55.469	205.464	221.94	217.006	-1.51002	0.000821659	0.0298588	-	NC_019461.2	102752284	102773256	+	3261	-	PF00059:Lectin C-type domain
101108451	1494.56	1951.42	1375.2	2099.14	2737.27	3582.48	-0.80436	0.000835119	0.030276	OGN	NC_019459.2	28737063	28753775	+	3099	protein_coding	osteoglycin%2C transcript variant X1
novel.22932	796.539	834.027	765.041	489.45	563.204	582.028	0.550945	0.000837331	0.0302832	-	NC_019484.2	54207422	54233107	-	10027	-	PF01585:G-patch domain
100302501	209.66	315.469	269.421	656.962	424.789	392.618	-0.891042	0.000839274	0.0302832	PLAU	NC_019482.2	29573146	29579049	+	2334	protein_coding	plasminogen activator%2C urokinase
novel.11699	681.184	583.578	754.955	401.768	491.61	390.11	0.65385	0.000849368	0.0305752	-	NC_019467.2	83920550	83946725	-	2435	-	-
novel.12990	423.53	476.816	443.752	256.503	281.602	328.645	0.632735	0.000855739	0.0306931	-	NC_019468.2	60604781	60705658	-	10755	-	PF14707:C-terminal region of aryl-sulfatase
101102163	15.1561	20.068	14.4075	32.7172	51.3088	51.4292	-1.45195	0.000856655	0.0306931	NEBL	NC_019470.2	21129284	21254774	-	13453	protein_coding	nebulette%2C transcript variant X3
novel.8044	460.578	335.538	131.829	128.252	115.743	131.709	1.30367	0.000867569	0.0309729	-	NC_019462.2	44658198	44677168	+	11194	-	-
novel.9789	31.1543	410.191	222.597	1406.84	1501.08	3236.28	-3.20999	0.000868512	0.0309729	-	NC_019464.2	56086127	56122028	+	8348	-	PF00067:Cytochrome P450
novel.23672	56.4145	77.864	38.18	6.54345	27.4442	16.3068	1.76769	0.000876359	0.0311801	-	NW_014639765.1	2957	5718	-	2762	-	-
101102141	1298.38	1177.59	1243.37	2390.98	1689.61	1721	-0.641234	0.000898576	0.0318963	C4H7orf73	NC_019461.2	99210957	99228477	+	2129	protein_coding	chromosome 4 open reading frame%2C human C7orf73%2C transcript variant X1
101112867	2246.48	2640.95	2294.4	4015.06	3391.15	3176.07	-0.559172	0.000920948	0.0325865	ECHS1	NC_019479.2	50678424	50687909	+	1997	protein_coding	enoyl-CoA hydratase%2C short chain%2C 1%2C mitochondrial%2C transcript variant X1
novel.20191	42.1004	44.9524	43.943	56.2736	118.13	132.963	-1.23187	0.000922279	0.0325865	-	NC_019478.2	43248578	43257483	+	5317	-	-
101119960	134.721	168.571	172.891	306.233	232.68	260.909	-0.746283	0.000926596	0.0326636	HECW2	NC_019459.2	197399974	197851118	-	19480	protein_coding	HECT%2C C2 and WW domain containing E3 ubiquitin protein ligase 2%2C transcript variant X1
101122802	4075.32	4836.4	3938.3	6775.08	5756.13	6117.57	-0.537302	0.000937883	0.0329855	CPD	NC_019468.2	21055098	21127340	+	8149	protein_coding	carboxypeptidase D
novel.7037	62.3085	173.388	107.336	222.477	239.839	309.83	-1.17001	0.000941757	0.0329899	-	NC_019461.2	102767139	102768134	-	843	-	-
101103553	3.36803	7.22449	4.32226	6.54345	22.6713	68.9904	-2.71965	0.000942322	0.0329899	OTOGL	NC_019460.2	115915612	116093284	+	10620	protein_coding	otogelin-like%2C transcript variant X2
101116194	127.143	215.932	134.711	340.259	303.08	249.62	-0.902304	0.000956875	0.0334229	RAB6B	NC_019458.2	253363722	253426160	+	5355	protein_coding	RAB6B%2C member RAS oncogene family
101110995	427.74	394.136	379.639	656.962	602.58	536.871	-0.580467	0.000959489	0.0334379	HSDL2	NC_019459.2	11127889	11185176	-	1958	protein_coding	hydroxysteroid dehydrogenase like 2
101106181	32.8383	95.5238	73.4785	20.939	27.4442	18.8156	1.58609	0.00096225	0.0334579	LECT1	NC_019467.2	11391955	11424084	+	1503	protein_coding	leukocyte cell derived chemotaxin 1%2C transcript variant X2
101121062	255.128	244.027	330.653	511.697	390.186	459.1	-0.712317	0.000970097	0.0336542	MYEOV2	NC_019482.2	29622448	29622976	-	529	protein_coding	myeloma overexpressed 2%2C transcript variant X1
novel.16746	13.4721	9.63266	16.5687	48.4215	31.0239	37.6311	-1.55477	0.000984526	0.0340775	-	NC_019473.2	31123156	31217464	-	5762	-	PF02233:NAD(P) transhydrogenase beta subunit|PF01262:Alanine dehydrogenase/PNT, C-terminal domain|PF12769:4TM region of pyridine nucleotide transhydrogenase, mitoch|PF05222:Alanine dehydrogenase/PNT, N-terminal domain
novel.17434	195.346	95.5238	148.398	58.891	84.7192	55.1923	1.14147	0.000991998	0.0342374	-	NC_019474.2	63513222	63634436	-	10776	-	PF02786:Carbamoyl-phosphate synthase L chain, ATP binding domain|PF00289:Biotin carboxylase, N-terminal domain|PF08326:Acetyl-CoA carboxylase, central region|PF01039:Carboxyl transferase domain|PF02785:Biotin carboxylase C-terminal domain|PF00364:Biotin-requiring enzyme
101104563	105.251	98.7347	91.4879	51.0389	58.4682	38.8855	0.991613	0.000996136	0.0342374	LOC101104563	NC_019484.2	108691430	108692672	+	476	misc_RNA	rhox homeobox family member 1%2C transcript variant X1
novel.7667	0.842007	2.40816	8.64453	57.5823	2.38646	55.1923	-3.25404	0.000997914	0.0342374	-	NC_019462.2	16154674	16156005	-	639	-	PF01158:Ribosomal protein L36e
101113001	1265.54	1544.44	1391.05	3108.14	1959.28	1974.38	-0.74502	0.000998096	0.0342374	LOC101113001	NC_019471.2	383074	388033	-	1167	protein_coding	cytochrome b-c1 complex subunit Rieske%2C mitochondrial
101104542	43.7844	179.007	120.303	550.958	238.646	220.769	-1.55701	0.00100731	0.0343075	CEP55	NC_019479.2	14482555	14504501	+	2648	protein_coding	centrosomal protein 55kDa%2C transcript variant X2
novel.6492	419.32	367.646	472.567	100.769	309.046	124.183	1.23633	0.00100763	0.0343075	-	NC_019461.2	14883630	14891766	+	8027	-	-
novel.22296	223.974	188.64	200.265	117.782	125.289	129.2	0.718498	0.00100861	0.0343075	-	NC_019482.2	43688884	43808717	+	6530	-	PF12906:RING-variant domain
105608734	26.1022	64.2177	47.5449	223.786	71.5937	105.367	-1.53663	0.00100963	0.0343075	LOC105608734	NC_019459.2	116226048	116228424	+	2377	pseudogene	-
100302359	102.725	105.156	93.649	214.625	170.632	146.761	-0.81903	0.00101135	0.0343075	TXNDC17	NC_019468.2	24817891	24820346	-	519	protein_coding	thioredoxin domain containing 17
101107579	34.5223	29.7007	36.0189	66.7431	57.275	110.385	-1.22423	0.00101604	0.0343155	B3GNT7	NC_019459.2	232264963	232272980	+	7594	protein_coding	UDP-GlcNAc:betaGal beta-1%2C3-N-acetylglucosaminyltransferase 7%2C transcript variant X1
101114945	2630.43	3756.74	2790.74	7845.59	3947.2	5164.25	-0.885588	0.00101869	0.0343155	CKAP4	NC_019460.2	174476650	174485299	-	3068	protein_coding	cytoskeleton-associated protein 4
101118227	1106.4	1546.04	1209.51	3882.88	2063.09	1719.74	-0.988972	0.00101874	0.0343155	MANF	NC_019476.2	49352654	49356435	-	904	protein_coding	mesencephalic astrocyte-derived neurotrophic factor
novel.10953	986.833	792.286	733.344	471.128	472.518	619.659	0.684192	0.00102056	0.0343155	-	NC_019466.2	33728596	33776383	-	25264	-	-
105606081	433.634	301.02	383.961	151.808	274.442	150.525	0.954056	0.00102681	0.03445	LOC105606081	NW_014643519.1	461	2927	-	1081	protein_coding	thrombospondin-2-like
101113176	1008.72	1371.85	1087.77	1791.6	1621.6	1828.87	-0.595819	0.00103319	0.0345881	TRIP11	NC_019475.2	55529993	55598668	-	9626	protein_coding	thyroid hormone receptor interactor 11%2C transcript variant X2
100462693	519.518	598.027	547.487	1088.83	859.124	716.246	-0.677863	0.00104682	0.0349681	NDUFB6	NC_019459.2	100495375	100510551	-	872	protein_coding	NADH:ubiquinone oxidoreductase subunit B6%2C transcript variant X1
101117344	45.4684	94.7211	56.1894	308.851	124.096	105.367	-1.45368	0.00105587	0.0351934	SKA3	NC_019467.2	35771520	35785094	+	2471	protein_coding	spindle and kinetochore associated complex subunit 3%2C transcript variant X1
101105123	325.015	464.776	391.165	641.258	627.638	582.028	-0.64799	0.00106656	0.0354725	LOC101105123	NC_019480.2	37707833	37727552	+	1020	protein_coding	myosin regulatory light chain 12B
101104112	51.3624	99.5374	85.0045	389.989	124.096	136.726	-1.4621	0.00106979	0.0355026	BDH1	NC_019458.2	190048196	190086503	-	2221	protein_coding	3-hydroxybutyrate dehydrogenase%2C type 1%2C transcript variant X2
101122837	18.5242	35.3197	35.2985	7.85214	9.54583	5.01749	1.99131	0.00107223	0.0355065	TTN	NC_019459.2	130206206	130483885	+	113012	protein_coding	titin%2C transcript variant X5
100147794	826.851	630.136	668.51	383.446	520.247	426.486	0.675309	0.00107635	0.0355659	RHOF	NC_019474.2	53054986	53077809	+	9653	protein_coding	ras homolog family member F (in filopodia)%2C transcript variant X13
novel.19371	47.1524	35.3197	22.3317	132.178	103.811	48.9205	-1.44637	0.0010793	0.0355867	-	NC_019477.2	26560156	26576996	-	4583	-	PF00012:Hsp70 protein
101114734	206.292	195.061	208.189	96.843	146.767	104.113	0.807669	0.00108855	0.0358144	KIRREL3	NC_019478.2	28933429	29547995	-	2806	protein_coding	kin of IRRE like 3 (Drosophila)%2C transcript variant X1
105615773	78.3067	56.1905	72.7581	26.1738	27.4442	37.6311	1.18326	0.00109327	0.0358925	LOC105615773	NC_019464.2	85145540	85147057	+	1389	lncRNA	uncharacterized LOC105615773
novel.20478	79.9907	172.585	227.639	340.259	236.259	709.974	-1.42037	0.00110465	0.0361885	-	NC_019479.2	14840025	14849786	+	5503	-	PF00892:EamA-like transporter family
novel.23343	198.714	255.265	174.331	795.683	275.636	367.531	-1.195	0.00110743	0.0362019	-	NC_019484.2	109083472	109126844	-	1175	-	-
101120018	101.883	301.823	210.35	1054.8	363.935	329.9	-1.5091	0.00111214	0.0362673	KNTC1	NC_019474.2	52418133	52486327	-	7159	protein_coding	kinetochore associated 1%2C transcript variant X1
101112734	252.602	665.456	483.373	1935.55	843.612	721.264	-1.32026	0.00111417	0.0362673	NUSAP1	NC_019464.2	33790217	33819782	+	2403	protein_coding	nucleolar and spindle associated protein 1%2C transcript variant X1
novel.22727	245.866	142.884	204.587	87.6822	95.4583	124.183	0.948556	0.00111869	0.0363197	-	NC_019484.2	22123429	22142671	-	7776	-	-
105609456	25.2602	32.1089	15.1279	39.2607	87.1057	72.7535	-1.46412	0.00112052	0.0363197	LOC105609456	NC_019462.2	13433032	13435401	-	2369	protein_coding	tyrosine-protein phosphatase non-receptor type 23-like%2C transcript variant X1
101119067	65.6766	130.041	82.123	379.52	152.733	159.305	-1.31451	0.00113653	0.0367288	MASTL	NC_019470.2	16699829	16726949	+	7216	protein_coding	microtubule associated serine/threonine kinase like%2C transcript variant X1
101119880	1746.32	1977.1	1888.83	3509.9	2654.93	2448.53	-0.617856	0.00113795	0.0367288	HSD17B10	NC_019484.2	49525392	49527820	+	1063	protein_coding	hydroxysteroid (17-beta) dehydrogenase 10
443259	306.491	268.109	244.208	129.56	201.656	124.183	0.844139	0.00114451	0.0368629	LOC443259	NW_014641890.1	230	26150	+	2321	protein_coding	period homolog 2%2C transcript variant X1
105608303	5.05204	8.02721	0.720377	30.0999	13.1255	35.1224	-2.51937	0.00116081	0.0373095	LOC105608303	NC_019459.2	89027403	89031511	+	2949	lncRNA	uncharacterized LOC105608303%2C transcript variant X1
101103584	169.243	69.034	149.838	62.8171	58.4682	30.1049	1.35849	0.00116503	0.0373665	LOC101103584	NC_019470.2	41144192	41159761	+	849	protein_coding	probable cystatin-16%2C transcript variant X1
105606974	160.823	171.782	156.322	69.3605	113.357	85.2973	0.864371	0.00117824	0.0376458	LOC105606974	NC_019459.2	242060172	242074535	-	3126	lncRNA	uncharacterized LOC105606974%2C transcript variant X1
novel.13391	102.725	61.8095	159.924	32.7172	59.6614	25.0874	1.46399	0.00117866	0.0376458	-	NC_019469.2	47974210	47978821	+	2108	-	-
105615982	26.9442	21.6735	25.9336	1.30869	8.3526	6.27186	2.21075	0.00119379	0.0380496	LOC105615982	NC_019466.2	13724399	13726972	+	1622	protein_coding	uncharacterized LOC105615982%2C transcript variant X1
105603989	124.617	127.633	133.27	57.5823	84.7192	67.7361	0.873854	0.00120628	0.0383678	LOC105603989	NC_019478.2	11697527	11700515	+	2989	misc_RNA	uncharacterized LOC105603989
101102581	348.591	1044.34	636.093	2866.03	1248.12	1064.96	-1.35172	0.00124012	0.0393623	TPX2	NC_019470.2	60497631	60556100	+	8002	protein_coding	TPX2%2C microtubule-associated%2C transcript variant X1
novel.10005	58.9405	40.9388	62.6728	27.4825	20.2849	15.0525	1.37519	0.00125401	0.0397208	-	NC_019464.2	78468217	78626988	+	2655	-	PF10591:Secreted protein acidic and rich in cysteine Ca binding region|PF00086:Thyroglobulin type-1 repeat|PF16597:Thyroglobulin_1 repeat associated disordered domain
101121856	15.9981	12.8435	8.64453	27.4825	35.7968	50.1749	-1.6059	0.00125829	0.039774	LOC101121856	NC_019463.2	21891239	21892040	+	585	pseudogene	-
novel.16289	32.8383	28.898	47.5449	88.9909	75.1734	71.4992	-1.10353	0.00126588	0.0399312	-	NC_019472.2	52829569	52840687	+	3853	-	PF00079:Serpin (serine protease inhibitor)
101106368	105.251	296.204	155.601	778.67	332.911	319.865	-1.36109	0.00127943	0.040149	MIS18BP1	NC_019475.2	53797444	53843151	-	4569	protein_coding	MIS18 binding protein 1%2C transcript variant X3
101112571	69.0446	53.7823	42.5023	23.5564	25.0578	16.3068	1.34539	0.00128325	0.040149	CORIN	NC_019463.2	66156849	66479435	-	11749	protein_coding	corin%2C serine peptidase%2C transcript variant X2
novel.19714	90.0948	130.041	121.744	43.1867	71.5937	52.6836	1.02739	0.0012841	0.040149	-	NC_019477.2	49364632	49400069	+	6711	-	-
101107236	1017.99	1202.48	984.035	2681.5	1411.59	1609.36	-0.831327	0.00128717	0.040149	USP1	NC_019458.2	37395599	37406892	+	4917	protein_coding	ubiquitin specific peptidase 1%2C transcript variant X1
101122716	76.6227	33.7143	50.4264	14.3956	21.4781	20.0699	1.51847	0.00128745	0.040149	CDH4	NC_019470.2	54395944	54875704	-	6953	protein_coding	cadherin 4%2C type 1%2C R-cadherin (retinal)%2C transcript variant X1
novel.5618	1206.6	911.089	1244.09	786.522	726.676	691.159	0.609081	0.00128853	0.040149	-	NC_019460.2	161929431	162009345	-	16754	-	PF00057:Low-density lipoprotein receptor domain class A|PF00058:Low-density lipoprotein receptor repeat class B|PF14670:Coagulation Factor Xa inhibitory site
101112362	1357.32	1464.97	1245.53	2262.72	1891.27	1792.5	-0.547777	0.0012964	0.0403123	SEC22B	NC_019458.2	96561392	96584469	-	3680	protein_coding	SEC22 homolog B%2C vesicle trafficking protein
101121018	426.898	587.592	453.838	1317.85	612.126	856.736	-0.924027	0.0013034	0.0404086	MAP3K5	NC_019465.2	61511304	61740165	-	4951	protein_coding	mitogen-activated protein kinase kinase kinase 5%2C transcript variant X1
101113897	70.7286	100.34	88.6064	219.86	145.574	134.218	-0.942228	0.00130478	0.0404086	DNAJB11	NC_019458.2	198678651	198694008	-	1625	protein_coding	DnaJ heat shock protein family (Hsp40) member B11%2C transcript variant X1
novel.15551	299.755	269.714	302.558	130.869	181.371	205.717	0.750559	0.00131821	0.040742	-	NC_019471.2	56444880	56455192	-	9325	-	-
101102768	163.349	185.429	253.573	96.843	133.642	90.3147	0.90873	0.00132891	0.0409898	DAB1	NC_019458.2	31288606	32657649	-	13870	protein_coding	Dab%2C reelin signal transducer%2C homolog 1 (Drosophila)%2C transcript variant X4
novel.1091	5.05204	11.2381	7.92415	15.7043	29.8307	51.4292	-2.0005	0.0013342	0.0410392	-	NC_019458.2	104809590	104821944	+	2769	-	PF00909:Ammonium Transporter Family
101118936	287.124	369.252	309.042	617.701	421.21	531.853	-0.701622	0.00133736	0.0410392	SLC2A13	NC_019460.2	146738594	147256312	+	7184	protein_coding	solute carrier family 2 (facilitated glucose transporter)%2C member 13%2C transcript variant X1
novel.11823	13.4721	50.5714	36.0189	206.773	76.3666	58.9555	-1.77032	0.00133856	0.0410392	-	NC_019468.2	9650935	9686109	+	3721	-	-
novel.17735	143.983	102.748	81.4026	49.7302	48.9224	58.9555	1.05598	0.00134167	0.0410523	-	NC_019475.2	9633808	9636710	.	2903	-	-
novel.9790	72.4126	854.898	642.576	2703.75	3156.09	9106.74	-3.25295	0.00134468	0.0410624	-	NC_019464.2	56091525	56159487	-	15772	-	-
101111380	40.4163	43.347	62.6728	15.7043	19.0917	21.3243	1.38482	0.00136843	0.0417045	MYO15A	NC_019468.2	33945761	33993348	-	12651	protein_coding	myosin XVA%2C transcript variant X1
100302349	30.3123	20.068	69.8766	13.0869	10.7391	5.01749	2.06495	0.00139649	0.0424749	POU5F1	NC_019477.2	26970570	26975337	+	1363	protein_coding	POU class 5 homeobox 1
novel.15216	211.344	276.939	186.578	482.906	363.935	323.628	-0.794517	0.00140058	0.0425149	-	NC_019471.2	49357084	49357517	-	434	-	-
443029	192.82	176.599	367.392	871.587	379.447	430.249	-1.18881	0.00141771	0.0428957	PCSK1	NC_019462.2	92996990	93049213	-	5895	protein_coding	proprotein convertase subtilisin/kexin type 1
novel.20540	250.918	226.367	255.734	145.265	171.825	142.998	0.671194	0.00142036	0.0428957	-	NC_019479.2	20281900	20306895	-	5160	-	-
101110537	11.7881	24.8844	20.8909	36.6433	44.1494	92.8235	-1.58998	0.00142154	0.0428957	LOC101110537	NC_019472.2	54675420	54816236	-	2832	protein_coding	glycerophosphodiester phosphodiesterase domain-containing protein 4-like%2C transcript variant X2
novel.6103	306.491	351.592	337.137	180.599	224.327	230.804	0.645987	0.00142569	0.0429362	-	NC_019460.2	207330467	207351266	-	6152	-	-
101123274	240.814	248.041	221.156	492.067	350.809	326.137	-0.71903	0.00143337	0.0430701	HAUS6	NC_019459.2	87078460	87119378	-	4124	protein_coding	HAUS augmin like complex subunit 6%2C transcript variant X1
novel.4126	98.5149	61.0068	66.9951	26.1738	39.3765	33.868	1.18352	0.00143576	0.0430701	-	NC_019460.2	688725	697457	-	4503	-	PF00018:SH3 domain
101121621	2526.86	3206.07	2900.96	5609.04	3983	3931.2	-0.647254	0.00144855	0.0433686	LOC101121621	NC_019471.2	35798998	35823561	+	4107	protein_coding	cytochrome b5 type B
101105437	4.21004	16.8571	4.32226	58.891	19.0917	36.3768	-2.17216	0.00145138	0.0433686	LOC101105437	NC_019472.2	47460689	47462346	+	632	protein_coding	hemoglobin subunit beta%2C transcript variant X1
101111159	79.9907	196.667	182.255	600.688	309.046	223.278	-1.30252	0.00147132	0.0438787	CDCA2	NC_019459.2	39900949	39944274	-	7430	protein_coding	cell division cycle associated 2%2C transcript variant X1
101118624	14.3141	17.6599	7.20377	23.5564	100.231	31.3593	-1.99361	0.00148257	0.0441281	F10	NC_019467.2	85765144	85780320	+	3289	protein_coding	coagulation factor X%2C transcript variant X1
novel.23731	22.7342	41.7415	18.0094	2.61738	10.7391	2.50874	2.36069	0.00148856	0.0441776	-	NW_014640024.1	1123	2707	.	1585	-	-
novel.9136	631.505	674.286	658.425	399.15	461.779	487.95	0.541879	0.00149001	0.0441776	-	NC_019463.2	115847627	115867574	+	2848	-	-
novel.12945	301.439	178.204	149.118	100.769	124.096	74.0079	1.07096	0.00149312	0.0441842	-	NC_019468.2	55568662	55587886	-	5392	-	PF00595:PDZ domain (Also known as DHR or GLGF)|PF09007:EBP50, C-terminal
101120998	455.526	947.211	593.591	2020.62	1153.85	970.884	-1.05396	0.00150145	0.0443449	RACGAP1	NC_019460.2	135928652	135954209	+	3179	protein_coding	Rac GTPase activating protein 1%2C transcript variant X1
novel.14778	332.593	419.021	358.748	825.783	508.315	546.906	-0.759894	0.00151338	0.0446111	-	NC_019471.2	18296598	18297055	-	458	-	-
101110135	19.3662	70.6395	36.0189	184.525	110.97	72.7535	-1.5456	0.001525	0.0448674	PARPBP	NC_019460.2	170792829	170853123	+	2058	protein_coding	PARP1 binding protein
novel.24333	238.288	222.354	235.563	99.4604	173.018	71.4992	1.01513	0.0015325	0.0450014	-	NW_014642454.1	1462	5005	+	1766	-	PF12114:Period protein 2/3C-terminal region
101119269	1395.21	1720.23	1458.76	2548.02	2132.3	2042.12	-0.555367	0.00154211	0.0451934	LOC101119269	NC_019458.2	235402525	235431270	-	3757	protein_coding	selenoprotein T
101122251	1451.62	1627.92	1494.78	2682.81	1985.53	2108.6	-0.566911	0.00154495	0.0451934	ERP44	NC_019459.2	47480383	47572115	+	4947	protein_coding	endoplasmic reticulum protein 44
101121149	7.57807	11.2381	5.76302	49.7302	20.2849	22.5787	-1.91436	0.00155028	0.0452628	LOC101121149	NC_019484.2	32880947	32881825	-	879	pseudogene	-
101103329	357.853	635.755	524.435	1156.88	701.618	889.349	-0.855544	0.0015575	0.045387	POSTN	NC_019467.2	24453914	24488210	+	3689	protein_coding	periostin%2C osteoblast specific factor%2C transcript variant X1
novel.10579	121.249	96.3266	16.5687	13.0869	21.4781	23.8331	1.99947	0.00156476	0.0454421	-	NC_019465.2	74535807	74723078	+	8995	-	PF02882:Tetrahydrofolate dehydrogenase/cyclohydrolase, NAD(P)-binding domain|PF01268:Formate--tetrahydrofolate ligase|PF00763:Tetrahydrofolate dehydrogenase/cyclohydrolase, catalytic domain
101103780	345.223	401.361	321.288	893.835	484.451	533.108	-0.839524	0.00156533	0.0454421	LOC101103780	NC_019458.2	237625316	237629458	+	638	pseudogene	-
101105383	197.03	219.143	164.966	443.646	282.795	288.505	-0.804312	0.00158866	0.0459693	LOC101105383	NC_019482.2	24464576	24466035	+	1460	protein_coding	ubiquitin carboxyl-terminal hydrolase isozyme L3%2C transcript variant X1
101113530	575.933	467.184	452.397	638.64	816.168	888.095	-0.648348	0.0015895	0.0459693	AMACR	NC_019473.2	39689783	39705167	+	1470	protein_coding	alpha-methylacyl-CoA racemase%2C transcript variant X1
101112209	143.141	317.878	197.383	807.461	360.355	348.715	-1.20317	0.00159582	0.046065	CKAP2L	NC_019460.2	59957497	59980689	+	5334	protein_coding	cytoskeleton associated protein 2 like%2C transcript variant X1
novel.14389	5.05204	9.63266	6.48339	17.013	27.4442	33.868	-1.88844	0.00160851	0.046344	-	NC_019470.2	66453357	66456298	+	806	-	-
novel.11991	148.193	227.973	108.057	706.692	274.442	233.313	-1.32655	0.00162137	0.0465939	-	NC_019468.2	20875116	20911348	-	6133	-	PF00209:Sodium:neurotransmitter symporter family|PF03491:Serotonin (5-HT) neurotransmitter transporter, N-terminus
101106731	1198.18	1624.71	1523.6	2528.39	1933.03	2175.08	-0.610314	0.00162328	0.0465939	PRDX3	NC_019479.2	38241007	38250067	-	1578	protein_coding	peroxiredoxin 3%2C transcript variant X1
101118899	877.372	1232.98	941.533	2452.48	1521.37	1386.08	-0.812357	0.00164619	0.0471329	NDUFS4	NC_019473.2	25451170	25564758	-	689	protein_coding	NADH:ubiquinone oxidoreductase subunit S4
novel.6181	276.178	356.408	271.582	198.921	184.95	183.138	0.673267	0.00165038	0.0471329	-	NC_019460.2	212067853	212112243	-	3914	-	PF16741:mRNA-decapping enzyme C-terminus
101120146	769.595	1054.78	895.429	1528.55	1322.1	1255.63	-0.594113	0.00165271	0.0471329	DNASE1L1	NC_019484.2	77149491	77153421	+	2096	protein_coding	deoxyribonuclease I-like 1
101122324	368.799	433.47	415.658	863.735	505.929	657.291	-0.734166	0.00165438	0.0471329	ADK	NC_019482.2	29788637	30330798	+	2351	protein_coding	adenosine kinase%2C transcript variant X1
novel.17037	137.247	102.748	105.895	61.5084	69.2072	53.938	0.903462	0.00166723	0.0474108	-	NC_019474.2	14095393	14097815	+	2306	-	-
novel.16046	2589.17	2347.96	2533.57	1186.98	1589.38	1948.04	0.660979	0.00168299	0.0477701	-	NC_019472.2	32229814	32240523	+	10710	-	-
novel.12927	331.751	368.449	397.648	688.371	478.485	555.687	-0.648827	0.00169117	0.0479133	-	NC_019468.2	55241731	55255887	+	6450	-	-
100307042	257.654	455.946	407.013	1289.06	564.397	554.432	-1.10285	0.00171471	0.0484905	FEN1	NC_019478.2	39546194	39553590	+	4909	protein_coding	flap structure-specific endonuclease 1%2C transcript variant X2
101117894	1.68401	6.42177	5.76302	39.2607	8.3526	27.5962	-2.42594	0.00172719	0.0487533	LOC101117894	NC_019458.2	200021509	200025005	-	3497	misc_RNA	cytochrome c pseudogene
101117672	224.816	297.007	249.971	708.001	356.775	388.855	-0.912625	0.00173057	0.0487586	WDHD1	NC_019464.2	64347371	64398118	-	4145	protein_coding	WD repeat and HMG-box DNA binding protein 1%2C transcript variant X1
novel.23158	469.84	443.102	378.918	204.156	266.09	318.61	0.710592	0.00178036	0.0499668	-	NC_019484.2	78967704	78985340	+	6581	-	PF02931:Neurotransmitter-gated ion-channel ligand binding domain
101118933	610.455	440.694	401.97	244.725	355.582	223.278	0.817835	0.00178078	0.0499668	FNDC4	NC_019460.2	34325078	34327908	-	1350	protein_coding	fibronectin type III domain containing 4%2C transcript variant X1
105615627	13.4721	53.7823	21.6113	94.2256	94.265	66.4817	-1.52079	0.00178325	0.0499668	LOC105615627	NC_019464.2	15670158	15672457	+	2251	lncRNA	uncharacterized LOC105615627
DTBvsDCB
ID	T29_3	T29_2	T29_1	C29_1	C29_2	C29_3	log2FoldChange	pvalue	padj	gene_name	gene_chr	gene_start	gene_end	gene_strand	gene_length	gene_biotype	gene_description
101110122	38.4474	65.938	49.4589	379.891	534.246	608.568	-3.30698	4.00145e-35	7.46551e-31	CAPN6	NC_019484.2	117238596	117263377	+	3531	protein_coding	calpain 6%2C transcript variant X1
novel.17616	668.514	709.217	675.009	194.016	145.923	174.069	2.00016	3.4855e-30	3.25144e-26	-	NC_019474.2	71298457	71311591	+	10142	-	PF03226:Yippee zinc-binding/DNA-binding /Mis18, centromere assembly
novel.20144	91.803	84.3393	63.3909	386.675	472.741	416.957	-2.41725	2.06049e-29	1.28142e-25	-	NC_019478.2	42498836	42504976	-	3478	-	PF09666:Sororin protein
101118093	155.359	169.445	72.4468	1010.78	1535.2	1693.46	-3.41767	2.76863e-29	1.29136e-25	RRM2	NC_019460.2	19108996	19116028	+	3103	protein_coding	ribonucleotide reductase M2
101106952	739.132	766.721	624.157	2317.34	3283.86	3296.52	-2.06294	7.76853e-29	2.89875e-25	KPNA2	NC_019468.2	48287498	48297671	-	1973	protein_coding	karyopherin alpha 2 (RAG cohort 1%2C importin alpha 1)%2C transcript variant X2
100037680	856.043	798.923	635.999	2469.29	3048.7	3165.63	-1.9228	3.99106e-28	1.24102e-24	LMNB1	NC_019462.2	24571601	24624809	-	2807	protein_coding	lamin B1
443258	2382.17	2688.12	2451.35	6228.86	7415.52	6973.57	-1.45486	1.02457e-27	2.73077e-24	PPIA	NC_019469.2	25650252	25650921	+	670	protein_coding	peptidylprolyl isomerase A (cyclophilin A)
novel.17335	599.465	701.55	569.125	166.881	155.57	164.624	1.94142	1.35746e-27	3.08638e-24	-	NC_019474.2	57485199	57614133	+	16912	-	-
101119757	2444.16	2504.88	2623.41	6566.69	7732.7	6417.62	-1.45203	1.48885e-27	3.08638e-24	LOC101119757	NC_019474.2	29160774	29161532	-	759	misc_RNA	peptidyl-prolyl cis-trans isomerase A pseudogene
101121961	514.724	645.579	425.625	2033.78	2455.36	2879.56	-2.21649	1.87829e-27	3.50433e-24	TNNI3	NC_019471.2	59419944	59423908	+	989	protein_coding	troponin I type 3 (cardiac)%2C transcript variant X1
101123390	250.3	213.915	163.702	879.177	1336.22	1393.9	-2.52432	4.43774e-27	7.52681e-24	BIRC5	NC_019468.2	52867986	52876086	-	2581	protein_coding	baculoviral IAP repeat containing 5%2C transcript variant X1
101110583	189.883	157.178	166.488	576.621	707.906	769.143	-2.00023	5.54745e-27	8.6249e-24	GTSE1	NC_019460.2	220483990	220502583	+	2648	protein_coding	G2 and S-phase expressed 1%2C transcript variant X1
101106860	160.851	172.512	124.692	592.902	744.085	843.359	-2.25239	6.40773e-27	9.19608e-24	AURKB	NC_019468.2	27355880	27360145	-	1317	protein_coding	aurora kinase B%2C transcript variant X1
novel.16403	475.492	601.109	568.429	139.746	131.451	111.998	2.10173	7.86443e-27	1.04805e-23	-	NC_019472.2	73091125	73109873	-	13749	-	PF14936:Tumour protein p53-inducible protein 11
101115324	165.559	155.644	115.636	563.053	701.876	738.108	-2.19895	2.16563e-26	2.69361e-23	CDCA8	NC_019458.2	12254504	12270045	+	2285	protein_coding	cell division cycle associated 8
101114036	64.3405	45.2365	29.954	317.481	376.263	362.982	-2.92668	2.92653e-26	3.41252e-23	TK1	NC_019468.2	52904093	52916483	+	909	protein_coding	thymidine kinase 1%2C soluble%2C transcript variant X1
101115992	184.391	187.847	188.78	694.659	1020.25	717.867	-2.11723	3.35943e-26	3.68688e-23	SDF2L1	NC_019474.2	71342577	71344690	-	949	protein_coding	stromal cell-derived factor 2-like 1%2C transcript variant X1
443091	1825.86	2039.48	1899.64	4536.99	4750.33	4489.37	-1.25689	5.91871e-26	6.13474e-23	MDH2	NC_019481.2	34142541	34154947	+	1418	protein_coding	malate dehydrogenase 2
101115053	397.813	378.76	231.969	1470.72	2010.36	1970.09	-2.43532	7.34607e-26	7.21346e-23	UBE2C	NC_019470.2	74004850	74008309	+	812	protein_coding	ubiquitin conjugating enzyme E2C
novel.20740	146.728	118.075	87.0755	525.064	558.365	559.99	-2.22621	1.51993e-24	1.41786e-21	-	NC_019479.2	46385956	46387306	+	1351	-	-
novel.2185	516.294	510.636	503.645	154.67	114.567	144.383	1.89072	2.70005e-24	2.3988e-21	-	NC_019458.2	264404490	264436879	+	5995	-	-
novel.5602	570.434	678.548	679.885	200.8	189.338	171.371	1.78049	3.52084e-24	2.98583e-21	-	NC_019460.2	161560422	161577165	-	8476	-	PF00621:RhoGEF domain
101113491	123.189	124.976	80.1094	473.507	516.156	599.122	-2.2773	3.84783e-24	3.12126e-21	FOXM1	NC_019460.2	210638657	210650710	+	2510	protein_coding	forkhead box M1%2C transcript variant X2
101120090	238.531	193.98	183.903	701.442	663.285	796.131	-1.8103	4.32523e-24	3.2917e-21	MAL2	NC_019466.2	57701498	57731006	-	2582	protein_coding	mal%2C T-cell differentiation protein 2%2C transcript variant X1
101104435	990.217	841.86	840.104	2256.28	2440.89	2296.63	-1.3884	4.41081e-24	3.2917e-21	MCM3	NC_019477.2	24413072	24429081	-	2922	protein_coding	minichromosome maintenance complex component 3%2C transcript variant X1
101110630	94.9415	108.874	73.84	370.394	457.064	512.762	-2.27319	9.30442e-24	6.67663e-21	CLSPN	NC_019458.2	10434937	10462880	-	5596	protein_coding	claspin
101117523	83.9566	59.8042	58.5147	297.129	355.762	412.908	-2.39977	1.11458e-23	7.70175e-21	DTL	NC_019469.2	69490857	69541328	-	4193	protein_coding	denticleless E3 ubiquitin protein ligase homolog (Drosophila)%2C transcript variant X2
101113367	525.709	572.74	370.593	1685.09	2196.08	2356.01	-2.08664	3.60945e-23	2.40506e-20	KIFC1	NC_019477.2	7641898	7656392	+	3089	protein_coding	kinesin family member C1%2C transcript variant X3
100216431	133.389	143.377	121.209	417.881	477.565	530.304	-1.84189	5.71317e-23	3.67554e-20	AURKA	NC_019470.2	58744094	58761868	+	2060	protein_coding	aurora kinase A%2C transcript variant X1
101117867	2267.61	2354.6	2373.33	4862.61	5215.83	5085.79	-1.11618	6.15499e-23	3.82779e-20	SAE1	NC_019471.2	53102474	53179660	+	3351	protein_coding	SUMO1 activating enzyme subunit 1%2C transcript variant X2
101122233	987.863	577.341	911.158	160.097	145.923	180.816	2.34774	7.27511e-23	4.37845e-20	SYT6	NC_019458.2	90417726	90484752	-	6214	protein_coding	synaptotagmin 6%2C transcript variant X4
101102946	236.177	246.884	151.86	834.404	1226.47	1357.47	-2.42988	1.12091e-22	6.53527e-20	KIF11	NC_019479.2	13682939	13724481	+	4751	protein_coding	kinesin family member 11
101117203	163.99	163.312	108.67	550.842	689.816	779.938	-2.2143	1.42614e-22	8.0629e-20	KIF2C	NC_019458.2	19182315	19200422	+	5421	protein_coding	kinesin family member 2C%2C transcript variant X1
101109352	228.33	219.282	160.219	715.01	1079.35	1175.3	-2.28973	1.67605e-22	9.19705e-20	KIF20A	NC_019462.2	46923375	46931806	+	3091	protein_coding	kinesin family member 20A
101112734	357.796	331.99	237.542	1037.92	1388.07	1489.71	-2.07912	3.44083e-22	1.83416e-19	NUSAP1	NC_019464.2	33790217	33819782	+	2403	protein_coding	nucleolar and spindle associated protein 1%2C transcript variant X1
novel.6818	1.56928	2.30016	0.696604	122.108	103.714	171.371	-6.4641	7.16733e-22	3.71447e-19	-	NC_019461.2	70596441	70601751	+	966	-	-
100302346	5983.67	5678.33	5930.19	12191.8	14382.4	13538.3	-1.18915	8.21865e-22	4.1442e-19	PDIA3	NC_019475.2	54259827	54279523	+	1649	protein_coding	protein disulfide isomerase family A member 3
101113521	58.0634	67.4714	36.2234	267.281	425.708	429.101	-2.79808	9.37391e-22	4.60234e-19	SHCBP1	NC_019471.2	14359240	14389808	-	3050	protein_coding	SHC SH2-domain binding protein 1%2C transcript variant X2
443104	833.288	1054.24	973.155	2685.02	4167.84	3481.39	-1.8531	1.02604e-21	4.90842e-19	LOC443104	NC_019478.2	17258437	17259048	-	485	protein_coding	tubulin alpha-1B chain%2C transcript variant X1
novel.21956	995.709	867.928	843.587	325.621	241.194	276.622	1.68382	1.55796e-21	7.14961e-19	-	NC_019481.2	41740600	41771105	-	6900	-	-
101115742	43.9399	39.1028	28.5608	184.519	276.168	318.452	-2.80752	1.57117e-21	7.14961e-19	E2F8	NC_019478.2	24976553	24994777	+	3701	protein_coding	E2F transcription factor 8%2C transcript variant X1
101108730	540.617	526.737	655.504	1564.34	2080.3	1737.99	-1.64339	1.8543e-21	8.23708e-19	LOC101108730	NC_019460.2	646970	648829	-	1414	protein_coding	tubulin beta chain
101111410	828.581	987.536	826.172	2134.18	2396.27	2235.91	-1.35685	1.91797e-21	8.32176e-19	LOC101111410	NC_019479.2	23024936	23030285	-	372	misc_RNA	uncharacterized LOC101111410
105605775	80.0334	86.6395	66.874	287.632	299.081	330.597	-1.97547	2.1472e-21	9.10463e-19	LOC105605775	NW_014639729.1	4820	9820	+	4827	lncRNA	uncharacterized LOC105605775
443410	999.632	1249.76	1043.51	3022.85	3353.81	2745.98	-1.47027	2.74124e-21	1.13652e-18	ATP5G1	NC_019468.2	37125809	37128499	-	881	protein_coding	ATP synthase%2C H+ transporting%2C mitochondrial Fo complex subunit C1 (subunit 9)%2C transcript variant X2
101123442	146.728	156.411	94.0415	529.134	795.942	916.225	-2.49817	4.1335e-21	1.67649e-18	KIF4A	NC_019484.2	59731954	59864130	+	4557	protein_coding	kinesin family member 4A%2C transcript variant X1
novel.6424	473.138	531.338	551.014	176.378	136.275	145.732	1.76483	4.46439e-21	1.77217e-18	-	NC_019460.2	223877508	223925804	+	16890	-	-
443439	1109.48	1344.06	1330.51	2964.51	3355.02	3288.42	-1.34422	4.6089e-21	1.79142e-18	TXN	NC_019459.2	13063650	13075595	+	525	protein_coding	thioredoxin
101107536	47.0784	42.1696	26.4709	196.729	326.819	319.802	-2.87063	5.1047e-21	1.94364e-18	CDC6	NC_019468.2	40065420	40076488	+	2564	protein_coding	cell division cycle 6%2C transcript variant X1
101113472	257.362	300.555	349.695	883.247	1167.38	1009.33	-1.75294	5.99983e-21	2.23878e-18	LOC101113472	NW_014639783.1	12487	15723	-	1051	pseudogene	-
101104396	3162.1	3355.94	3260.11	7036.13	8985.7	8117.83	-1.30384	9.84405e-21	3.60118e-18	CALR	NC_019462.2	10648268	10652111	-	1915	protein_coding	calreticulin
101119038	1152.64	1183.82	1198.16	2561.55	2936.54	2582.7	-1.19309	1.06195e-20	3.81014e-18	LOC101119038	NC_019461.2	13922855	13946715	-	491	misc_RNA	uncharacterized LOC101119038
105610140	1037.29	1248.22	1055.35	2683.66	2887.1	2632.63	-1.29617	1.48389e-20	5.22356e-18	ATP5J2	NC_019481.2	36809776	36814561	+	533	protein_coding	ATP synthase%2C H+ transporting%2C mitochondrial Fo complex subunit F2%2C transcript variant X1
101120018	132.604	128.042	82.8958	431.448	575.249	626.11	-2.25111	1.74505e-20	6.02916e-18	KNTC1	NC_019474.2	52418133	52486327	-	7159	protein_coding	kinetochore associated 1%2C transcript variant X1
novel.9217	859.182	700.016	656.897	234.719	211.045	244.237	1.68399	1.93767e-20	6.57293e-18	-	NC_019464.2	4779442	4862117	-	11482	-	-
101105752	162.421	186.313	135.141	564.41	1058.84	1168.56	-2.52934	2.36308e-20	7.85911e-18	CENPE	NC_019463.2	21713052	21791689	+	8589	protein_coding	centromere protein E%2C transcript variant X1
101118227	879.582	1202.99	897.922	2736.57	3617.92	3363.99	-1.70538	2.42585e-20	7.85911e-18	MANF	NC_019476.2	49352654	49356435	-	904	protein_coding	mesencephalic astrocyte-derived neurotrophic factor
101111663	537.479	682.382	491.106	1607.75	1694.39	1908.02	-1.60681	2.4432e-20	7.85911e-18	MTFP1	NC_019474.2	68951032	68959071	+	3632	protein_coding	mitochondrial fission process 1%2C transcript variant X2
443128	140.451	157.945	101.704	478.934	779.058	813.673	-2.37396	2.98562e-20	9.44115e-18	HMMR	NC_019462.2	72391044	72422865	+	3521	protein_coding	hyaluronan-mediated motility receptor (RHAMM)%2C transcript variant X1
101108762	1036.51	1138.58	694.514	3260.28	5215.83	5880.57	-2.32306	3.44044e-20	1.0698e-17	TOP2A	NC_019468.2	40153826	40180113	-	5640	protein_coding	topoisomerase (DNA) II alpha%2C transcript variant X2
101102072	1280.53	1402.33	1320.76	3357.97	3787.96	2953.78	-1.3351	4.70295e-20	1.43841e-17	LOC101102072	NC_019468.2	35084274	35095708	-	958	protein_coding	nucleoside diphosphate kinase A 1%2C transcript variant X3
novel.6393	353.873	548.972	372.683	1427.31	1757.1	1495.11	-1.87567	5.96473e-20	1.7949e-17	-	NC_019460.2	223265345	223274018	+	2497	-	-
101120352	1581.05	2415.94	1477.5	5998.21	7387.79	7344.64	-1.92108	6.06696e-20	1.79669e-17	UBE2S	NC_019471.2	59243763	59247825	+	1240	protein_coding	ubiquitin conjugating enzyme E2S
101113294	128.681	138.01	112.153	411.097	648.813	754.3	-2.26058	7.80662e-20	2.27575e-17	ECT2	NC_019458.2	212631280	212690460	-	4131	protein_coding	epithelial cell transforming 2%2C transcript variant X2
101118973	110.634	116.542	71.0536	383.962	487.213	564.038	-2.26915	8.11819e-20	2.33017e-17	NEK2	NC_019469.2	69843139	69855614	+	2125	protein_coding	NIMA-related kinase 2%2C transcript variant X1
105606265	710.1	757.52	737.703	1554.84	1755.9	1663.78	-1.17374	1.58323e-19	4.47551e-17	ALYREF	NC_019468.2	50112903	50116729	+	1118	protein_coding	Aly/REF export factor
101119880	1657.95	2024.91	1730.36	4309.05	4533.25	4053.52	-1.25244	2.15084e-19	5.98929e-17	HSD17B10	NC_019484.2	49525392	49527820	+	1063	protein_coding	hydroxysteroid (17-beta) dehydrogenase 10
101108986	50.217	40.6362	32.7404	180.448	274.962	233.442	-2.48337	3.21118e-19	8.79492e-17	MELK	NC_019459.2	51742055	51808457	-	2291	protein_coding	maternal embryonic leucine zipper kinase%2C transcript variant X1
101108584	124.758	94.3067	78.7162	359.54	581.279	605.869	-2.379	3.25266e-19	8.79492e-17	BRCA1	NC_019468.2	42489534	42557088	-	6786	protein_coding	breast cancer 1%2C transcript variant X3
101120456	1255.43	1698.29	1524.87	4121.82	4570.64	3721.57	-1.47088	4.37127e-19	1.16507e-16	S100A11	NC_019458.2	100775673	100780470	-	541	protein_coding	S100 calcium binding protein A11%2C transcript variant X1
101116978	1411.57	1396.97	1275.48	2842.4	3164.47	3381.53	-1.20106	4.84772e-19	1.27386e-16	TMEM263	NC_019460.2	175082020	175101820	+	4739	protein_coding	transmembrane protein 263
101109608	386.043	455.432	454.882	1103.04	1544.85	1257.62	-1.59124	5.63219e-19	1.45944e-16	LOC101109608	NC_019460.2	1779549	1784311	+	876	protein_coding	tubulin beta-4B chain%2C transcript variant X1
101112053	294.24	254.551	245.901	662.096	823.679	770.493	-1.50653	6.78519e-19	1.73413e-16	CHAF1A	NC_019462.2	17192732	17217468	-	3419	protein_coding	chromatin assembly factor 1 subunit A%2C transcript variant X1
101110310	120.835	170.212	120.512	492.502	555.953	792.083	-2.16124	7.02314e-19	1.77069e-16	COBLL1	NC_019459.2	143696657	143769680	+	4748	protein_coding	cordon-bleu WH2 repeat protein like 1%2C transcript variant X1
100307042	301.302	277.553	261.923	712.296	982.868	1053.86	-1.70974	8.74777e-19	2.1761e-16	FEN1	NC_019478.2	39546194	39553590	+	4909	protein_coding	flap structure-specific endonuclease 1%2C transcript variant X2
101109540	602.604	809.657	547.531	2083.98	2040.51	2822.89	-1.82589	9.37841e-19	2.30228e-16	STBD1	NC_019463.2	90770938	90777462	+	3782	protein_coding	starch binding domain 1
101119193	5890.3	6025.66	5582.58	12057.5	15622.2	15071.2	-1.28877	9.86431e-19	2.39011e-16	PDIA6	NC_019460.2	19714498	19738082	-	2275	protein_coding	protein disulfide isomerase family A member 6
101113682	77.6794	87.4062	42.4928	310.697	451.034	493.871	-2.59996	1.63781e-18	3.91751e-16	TTK	NC_019465.2	6876488	6919743	+	6558	protein_coding	TTK protein kinase%2C transcript variant X3
101110620	196.945	164.845	166.488	522.351	570.425	465.534	-1.56188	2.86023e-18	6.75485e-16	TRIP13	NC_019473.2	70862442	70877093	+	2113	protein_coding	thyroid hormone receptor interactor 13%2C transcript variant X1
101104153	127.896	89.7063	105.187	348.686	404.001	368.379	-1.79742	3.05285e-18	7.11963e-16	LOC101104153	NC_019463.2	116044250	116045579	-	589	protein_coding	transforming acidic coiled-coil-containing protein 3%2C transcript variant X1
101118702	637.913	744.486	681.278	1514.14	1863.23	1698.86	-1.29879	3.88549e-18	8.94957e-16	ERH	NC_019464.2	78053458	78066395	-	918	protein_coding	enhancer of rudimentary homolog (Drosophila)
101108285	1690.9	1916.8	1683.69	3684.95	4173.87	3805.24	-1.14051	4.37832e-18	9.96175e-16	ATP5G3	NC_019459.2	133820517	133823712	+	802	protein_coding	ATP synthase%2C H+ transporting%2C mitochondrial Fo complex subunit C3 (subunit 9)
101108313	214.992	228.483	149.073	630.891	1026.28	1140.22	-2.24019	4.65265e-18	1.04584e-15	BUB1B	NC_019464.2	32788374	32845889	+	4081	protein_coding	BUB1B%2C mitotic checkpoint serine/threonine kinase%2C transcript variant X1
101103808	2641.1	2460.41	2612.26	4972.51	5583.65	5284.15	-1.03816	5.23494e-18	1.16272e-15	HNRNPAB	NC_019462.2	36715950	36722203	+	1842	protein_coding	heterogeneous nuclear ribonucleoprotein A/B%2C transcript variant X2
novel.17356	569.649	432.431	489.016	134.319	161.6	160.576	1.70657	5.37812e-18	1.18047e-15	-	NC_019474.2	60737283	60773152	+	19838	-	PF02825:WWE domain
101118812	9.41569	6.13377	18.8083	165.524	104.92	137.636	-3.55528	5.56548e-18	1.20739e-15	CHST8	NC_019471.2	43300395	43374922	+	2834	protein_coding	carbohydrate (N-acetylgalactosamine 4-0) sulfotransferase 8%2C transcript variant X1
101102489	921.953	1715.92	948.774	4844.97	5178.45	7431	-2.28294	6.5361e-18	1.40166e-15	CDO1	NC_019464.2	4421094	4432401	-	1532	protein_coding	cysteine dioxygenase type 1
101114616	173.406	177.879	165.095	458.583	657.255	742.156	-1.84774	7.9282e-18	1.68087e-15	CASC5	NC_019464.2	33178624	33244210	+	9830	protein_coding	cancer susceptibility candidate 5
101121396	232.254	266.052	264.013	759.783	675.345	615.315	-1.42698	9.00973e-18	1.8887e-15	LOC101121396	NC_019458.2	187480551	187482008	-	1458	protein_coding	tubulin alpha-1C chain-like
101111575	942.353	919.298	926.483	1982.22	1966.94	1823	-1.0499	9.13287e-18	1.89324e-15	REXO2	NC_019472.2	24406435	24417329	+	956	protein_coding	RNA exonuclease 2
novel.20542	2178.16	3537.65	1441.27	9930.09	18997.7	19032.9	-2.74449	1.03695e-17	2.11478e-15	-	NC_019479.2	20386320	20403399	+	7272	-	PF00487:Fatty acid desaturase
novel.18251	750.901	739.886	674.312	307.983	279.786	284.718	1.31152	1.04282e-17	2.11478e-15	-	NC_019475.2	65281649	65420976	+	16073	-	PF01603:Protein phosphatase 2A regulatory B subunit (B56 family)
101103556	150.651	98.1403	132.355	411.097	551.129	663.892	-2.09314	1.33413e-17	2.67643e-15	KCNF1	NC_019460.2	19818568	19820474	+	1907	protein_coding	potassium channel%2C voltage gated modifier subfamily F%2C member 1%2C transcript variant X1
101108753	135.743	82.8059	65.4808	420.594	519.774	705.723	-2.5371	1.4386e-17	2.85531e-15	KIAA0101	NC_019464.2	42706219	42714804	+	1517	protein_coding	KIAA0101 ortholog%2C transcript variant X2
443271	7.06177	13.801	6.96604	77.335	135.069	122.793	-3.59623	1.56072e-17	3.0651e-15	GRIA1	NC_019462.2	62219743	62572928	+	6251	protein_coding	glutamate receptor%2C ionotropic%2C AMPA 1%2C transcript variant X5
novel.53	806.611	856.427	751.635	278.135	196.574	147.082	1.95781	1.8216e-17	3.54017e-15	-	NC_019458.2	592745	734284	-	24361	-	PF00008:EGF-like domain|PF00041:Fibronectin type III domain
101104673	103.573	123.442	64.7841	370.394	520.98	491.172	-2.24703	2.2143e-17	4.25898e-15	FAM64A	NC_019468.2	24997790	25002378	-	1490	protein_coding	family with sequence similarity 64 member A
novel.1818	123.189	150.277	98.2211	512.853	520.98	971.549	-2.43226	2.40017e-17	4.56938e-15	-	NC_019458.2	213662795	213834923	+	16016	-	-
100190978	863.889	764.421	793.432	1889.96	1859.61	2400.54	-1.34448	2.60004e-17	4.8999e-15	HSD3B1	NC_019458.2	95950376	95960145	+	1772	protein_coding	hydroxy-delta-5-steroid dehydrogenase%2C 3 beta- and steroid delta-isomerase 1%2C transcript variant X1
101116097	546.895	388.727	474.387	1349.97	1260.24	1218.48	-1.44122	2.82743e-17	5.27514e-15	MCM2	NC_019476.2	59813990	59833091	-	2950	protein_coding	minichromosome maintenance complex component 2%2C transcript variant X1
101115894	99.6494	111.941	68.9638	335.118	358.174	362.982	-1.91534	3.14508e-17	5.77862e-15	CENPT	NC_019471.2	34580400	34595808	-	2542	protein_coding	centromere protein T%2C transcript variant X3
novel.13573	292.671	495.302	296.057	1283.49	2106.83	2909.25	-2.53905	3.17738e-17	5.77862e-15	-	NC_019469.2	62993335	63110696	-	4779	-	PF01755:Glycosyltransferase family 25 (LPS biosynthesis protein)
443155	667.729	677.781	512.7	1495.14	1905.44	1885.08	-1.50877	3.19021e-17	5.77862e-15	PCNA	NC_019470.2	46548971	46554329	-	2054	protein_coding	proliferating cell nuclear antigen%2C transcript variant X1
101121932	1530.83	1585.58	1664.19	3424.45	3581.74	3091.42	-1.07876	3.42041e-17	6.13602e-15	PRELID1	NC_019462.2	36198673	36202234	+	1230	protein_coding	PRELI domain containing 1
101109794	136.527	175.579	126.782	477.578	441.386	438.547	-1.62984	4.07997e-17	7.24953e-15	MPV17L2	NC_019462.2	4708276	4711444	-	1097	protein_coding	MPV17 mitochondrial membrane protein-like 2
100302360	709.315	780.522	670.829	1522.28	1753.48	1624.65	-1.18187	4.58444e-17	8.06905e-15	UBE2N	NC_019460.2	129412175	129454622	-	2333	protein_coding	ubiquitin conjugating enzyme E2N
106990111	237.746	230.783	238.238	618.68	738.055	562.689	-1.44212	5.25383e-17	9.16082e-15	PPIA	NC_019461.2	76737924	76741813	-	1079	protein_coding	peptidylprolyl isomerase A (cyclophilin A)
106990117	671.652	608.01	645.055	183.162	73.5643	93.1068	2.46343	5.32097e-17	9.19198e-15	LOC106990117	NC_019477.2	26835795	26906387	+	4014	protein_coding	BOLA class I histocompatibility antigen%2C alpha chain BL3-7-like%2C transcript variant X1
101111140	327.195	374.16	395.671	879.177	1029.9	873.045	-1.34252	5.66992e-17	9.70493e-15	CDK2AP2	NC_019478.2	44570392	44572358	-	1211	protein_coding	cyclin-dependent kinase 2 associated protein 2%2C transcript variant X2
105611998	237.746	240.75	250.777	590.188	639.165	558.641	-1.29402	5.85196e-17	9.92546e-15	LOC105611998	NC_019458.2	1267241	1269990	+	326	misc_RNA	myeloma-overexpressed gene 2 protein homolog%2C transcript variant X1
101106217	139.666	96.6068	117.726	352.756	522.186	470.932	-1.92781	5.96086e-17	1.00191e-14	HELLS	NC_019479.2	15461131	15498061	+	3880	protein_coding	helicase%2C lymphoid-specific
101106368	103.573	131.109	93.3449	341.902	469.123	585.628	-2.09104	6.68137e-17	1.11299e-14	MIS18BP1	NC_019475.2	53797444	53843151	-	4569	protein_coding	MIS18 binding protein 1%2C transcript variant X3
novel.19738	1117.33	1107.14	1021.92	493.859	378.675	421.005	1.32846	8.52648e-17	1.40778e-14	-	NC_019477.2	50876078	50939607	-	23387	-	PF00782:Dual specificity phosphatase, catalytic domain
novel.5420	440.183	543.605	487.623	1174.95	1571.38	1265.71	-1.44751	9.14735e-17	1.49704e-14	-	NC_019460.2	136613146	136749922	+	3593	-	PF00091:Tubulin/FtsZ family, GTPase domain|PF03953:Tubulin C-terminal domain
101106181	105.142	112.708	111.457	12.2108	12.0597	13.4937	3.126	1.02491e-16	1.66276e-14	LECT1	NC_019467.2	11391955	11424084	+	1503	protein_coding	leukocyte cell derived chemotaxin 1%2C transcript variant X2
101115241	649.682	813.491	791.342	1695.94	1760.72	1733.95	-1.20288	1.71563e-16	2.75936e-14	DPP3	NC_019478.2	43713680	43745319	+	3550	protein_coding	dipeptidyl-peptidase 3%2C transcript variant X2
443093	1778.78	2014.18	1832.07	3625.25	3885.64	3919.93	-1.02305	1.91055e-16	3.04658e-14	GOT2	NC_019471.2	25796911	25819275	-	2543	protein_coding	glutamic-oxaloacetic transaminase 2
443085	4476.38	5577.13	4703.47	10486.4	11226.4	10561.6	-1.12902	2.00856e-16	3.17574e-14	ALDOA	NC_019481.2	26219061	26224700	-	1826	protein_coding	aldolase%2C fructose-bisphosphate A%2C transcript variant X1
101120590	816.811	827.292	808.757	1691.87	1792.08	1584.17	-1.04723	2.13051e-16	3.34024e-14	LOC101120590	NC_019468.2	44971921	44990009	+	2404	protein_coding	ADP-ribosylation factor 2%2C transcript variant X1
105601843	612.02	542.072	521.756	1185.8	1417.02	1329.13	-1.23097	2.27961e-16	3.54422e-14	LOC105601843	NC_019481.2	15352581	15353529	+	949	protein_coding	GTP-binding nuclear protein Ran%2C transcript variant X1
novel.22985	2532.82	2356.9	1976.26	947.015	941.864	1026.87	1.23557	2.42003e-16	3.73145e-14	-	NC_019484.2	60776249	60816906	+	8782	-	PF00515:Tetratricopeptide repeat|PF13844:Glycosyl transferase family 41|PF13414:TPR repeat
novel.16824	135.743	167.145	141.411	591.545	389.529	589.676	-1.82099	2.93843e-16	4.49363e-14	-	NC_019473.2	40817454	40897107	-	8039	-	PF01094:Receptor family ligand binding region
100037674	273.84	154.111	206.891	656.669	916.539	881.141	-1.95151	4.57716e-16	6.94277e-14	TYMS	NC_019480.2	35810922	35824318	+	1612	protein_coding	thymidylate synthetase%2C transcript variant X1
101111606	605.743	739.886	595.596	1462.58	1872.88	1627.35	-1.35464	4.72583e-16	7.11047e-14	DBI	NC_019459.2	183698239	183703302	+	630	protein_coding	diazepam binding inhibitor (GABA receptor modulator%2C acyl-CoA binding protein)
novel.11018	549.248	653.246	520.363	1335.05	1506.26	1306.19	-1.26797	5.00409e-16	7.46891e-14	-	NC_019466.2	45956748	46149875	+	8311	-	PF12548:Sulfatase protein|PF00884:Sulfatase
101114945	2312.34	2955.71	2084.24	5764.85	6753.45	7123.35	-1.41775	5.59652e-16	8.24507e-14	CKAP4	NC_019460.2	174476650	174485299	-	3068	protein_coding	cytoskeleton-associated protein 4
101115372	397.028	512.17	457.669	169.594	125.421	128.191	1.69324	5.6125e-16	8.24507e-14	PLA2G4B	NC_019464.2	34239422	34250865	+	4188	protein_coding	phospholipase A2%2C group IVB (cytosolic)%2C transcript variant X3
101123468	1329.18	1554.91	1198.86	2949.59	3550.38	3327.56	-1.26748	6.13119e-16	8.9367e-14	PSMB5	NC_019464.2	21434080	21439474	+	1232	protein_coding	proteasome subunit beta 5
101118701	113.773	161.011	79.4128	423.308	634.342	694.928	-2.30856	7.59471e-16	1.09841e-13	DLGAP5	NC_019464.2	64517506	64560945	-	3177	protein_coding	discs%2C large (Drosophila) homolog-associated protein 5%2C transcript variant X2
100144758	256.578	198.581	188.78	548.129	759.763	755.65	-1.68133	9.06331e-16	1.30072e-13	CCNA2	NC_019463.2	3663763	3670820	+	2221	protein_coding	cyclin A2%2C transcript variant X1
novel.11448	579.849	365.726	495.285	127.535	121.803	149.781	1.85301	1.18018e-15	1.68082e-13	-	NC_019467.2	28750110	28844987	+	17224	-	PF13671:AAA domain
101116886	1224.82	1482.84	1185.62	2767.78	3241.65	2974.02	-1.20652	1.23568e-15	1.74653e-13	LOC101116886	NC_019484.2	64549268	64553588	-	486	protein_coding	cytochrome c oxidase subunit 7B%2C mitochondrial
101120998	552.387	551.272	435.377	1157.31	1462.84	1528.84	-1.43136	1.26151e-15	1.76963e-13	RACGAP1	NC_019460.2	135928652	135954209	+	3179	protein_coding	Rac GTPase activating protein 1%2C transcript variant X1
101105420	1015.33	808.124	752.332	1971.36	2215.37	2141.46	-1.29723	1.33456e-15	1.85812e-13	MCM4	NC_019466.2	32295022	32305821	+	2883	protein_coding	minichromosome maintenance complex component 4%2C transcript variant X1
101110020	1501.02	1624.68	1504.66	2885.82	2979.96	3009.1	-0.938662	1.84598e-15	2.55114e-13	HN1L	NC_019481.2	1273766	1288014	+	4649	protein_coding	hematological and neurological expressed 1-like
101111703	9077.51	8612.58	8826.67	16711.2	22154.9	20626.5	-1.16584	2.05596e-15	2.82045e-13	HSP90B1	NC_019460.2	172454981	172473633	+	2778	protein_coding	heat shock protein 90kDa beta family member 1%2C transcript variant X1
101122217	2116.18	2094.68	2113.5	3830.12	4456.07	4168.22	-0.977782	2.13273e-15	2.86906e-13	CCT5	NC_019473.2	62800535	62811842	-	2113	protein_coding	chaperonin containing TCP1%2C subunit 5 (epsilon)
101108989	58.8481	53.6705	25.7743	204.87	301.493	327.898	-2.59766	2.13752e-15	2.86906e-13	ERCC6L	NC_019484.2	61387085	61417663	-	4181	protein_coding	excision repair cross-complementation group 6 like
101115771	3049.9	2694.26	2785.02	5437.87	6745	6269.19	-1.11342	2.13753e-15	2.86906e-13	HMGN2	NC_019459.2	239528767	239532390	-	1286	protein_coding	high mobility group nucleosomal binding domain 2%2C transcript variant X1
101123503	215.776	140.31	138.624	496.572	703.082	842.009	-2.04618	2.20279e-15	2.93554e-13	FANCD2	NC_019476.2	16672218	16721852	-	5009	protein_coding	Fanconi anemia complementation group D2%2C transcript variant X3
101102581	514.724	515.236	349.695	1208.87	1865.64	2068.59	-1.8989	2.39198e-15	3.16505e-13	TPX2	NC_019470.2	60497631	60556100	+	8002	protein_coding	TPX2%2C microtubule-associated%2C transcript variant X1
101119264	2092.64	2250.33	2177.58	4075.69	4190.75	3965.81	-0.907657	2.4305e-15	3.19337e-13	PPP1CA	NC_019478.2	44474343	44477796	-	1400	protein_coding	protein phosphatase 1%2C catalytic subunit%2C alpha isozyme
101121418	537.479	686.215	493.892	1379.82	1884.93	1619.25	-1.50823	2.47711e-15	3.23185e-13	KDELR3	NC_019460.2	213891176	213904250	+	1420	protein_coding	KDEL endoplasmic reticulum protein retention receptor 3%2C transcript variant X1
novel.7310	385.259	424.763	392.885	835.761	862.27	874.394	-1.09671	2.73663e-15	3.54565e-13	-	NC_019462.2	4591027	4618215	+	4193	-	PF01423:LSM domain
101106714	561.803	565.073	578.878	1096.26	1207.18	1199.59	-1.03827	3.22418e-15	4.14852e-13	ETFDH	NC_019474.2	40032078	40072447	-	2569	protein_coding	electron-transferring-flavoprotein dehydrogenase%2C transcript variant X1
101123505	519.432	481.501	445.13	1063.7	1109.49	994.489	-1.13197	3.58096e-15	4.57602e-13	CCDC167	NC_019477.2	11363934	11384821	-	796	protein_coding	coiled-coil domain containing 167%2C transcript variant X4
101121816	179.683	146.444	140.017	390.745	543.894	506.015	-1.62951	3.63563e-15	4.60899e-13	RBBP8	NC_019480.2	33744069	33826868	-	10428	protein_coding	retinoblastoma binding protein 8%2C transcript variant X1
101117037	30.601	18.4013	27.8641	137.032	119.391	151.13	-2.40479	3.65617e-15	4.60899e-13	SKA1	NC_019480.2	50120579	50136336	+	1666	protein_coding	spindle and kinetochore associated complex subunit 1
101116624	3191.13	3465.58	3172.33	5964.29	6878.87	6733.38	-0.994079	4.06986e-15	5.09607e-13	KDELR2	NC_019481.2	38171863	38188287	-	2784	protein_coding	KDEL endoplasmic reticulum protein retention receptor 2
101121062	273.84	295.188	295.36	667.523	610.222	677.386	-1.17681	4.22425e-15	5.25413e-13	MYEOV2	NC_019482.2	29622448	29622976	-	529	protein_coding	myeloma overexpressed 2%2C transcript variant X1
novel.11748	402.521	516.003	355.268	142.459	123.009	122.793	1.7144	4.53211e-15	5.5997e-13	-	NC_019467.2	86171096	86182180	-	6009	-	PF00779:BTK motif
101106343	1894.91	2317.03	1998.56	4215.44	5059.05	4500.16	-1.14935	4.64885e-15	5.70616e-13	LRRC59	NC_019468.2	35770757	35783582	+	2846	protein_coding	leucine rich repeat containing 59
novel.24548	304.441	333.524	223.61	47.4864	55.4747	83.6612	2.2079	5.34622e-15	6.51925e-13	-	NW_014643816.1	462	2642	-	1933	-	-
101121749	27.4624	27.602	26.4709	112.611	125.421	151.13	-2.25512	5.82567e-15	7.05776e-13	SPC25	NC_019459.2	139386130	139398938	+	881	protein_coding	SPC25%2C NDC80 kinetochore complex component
101115229	459.015	495.302	455.579	938.874	1163.76	1138.87	-1.2015	6.02705e-15	7.25463e-13	NCAPD3	NC_019472.2	80283373	80345857	-	5150	protein_coding	non-SMC condensin II complex subunit D3%2C transcript variant X7
101118967	3326.88	3408.84	3314.44	5942.59	6953.64	6719.88	-0.964894	6.6425e-15	7.94417e-13	KPNB1	NC_019468.2	38277783	38301684	-	5698	protein_coding	karyopherin (importin) beta 1
novel.15435	663.806	502.969	707.749	214.367	232.753	203.755	1.52554	7.26713e-15	8.63585e-13	-	NC_019471.2	54200818	54206668	-	5851	-	-
100302079	1887.06	2064.78	1708.07	3708.01	4407.83	4076.46	-1.10734	7.68126e-15	9.0702e-13	RAN	NC_019474.2	45852224	45857181	-	2509	protein_coding	RAN%2C member RAS oncogene family%2C transcript variant X1
101113459	943.923	954.567	996.143	2174.88	1898.2	1859.44	-1.03504	9.33198e-15	1.09501e-12	SVEP1	NC_019459.2	12776720	12977818	+	11105	protein_coding	sushi%2C von Willebrand factor type A%2C EGF and pentraxin domain containing 1%2C transcript variant X1
101120966	2984.77	3907.98	2827.51	7222.01	8877.16	8237.93	-1.32418	1.18231e-14	1.37864e-12	PRDX1	NC_019458.2	19893207	19903790	-	1123	protein_coding	peroxiredoxin 1%2C transcript variant X2
101117965	3897.31	4845.68	3834.8	9350.75	9196.75	8627.9	-1.11147	1.32549e-14	1.536e-12	LOC101117965	NC_019474.2	62379817	62381789	+	599	protein_coding	cytochrome c oxidase subunit 6A1%2C mitochondrial
101123001	590.05	657.847	624.157	1271.28	1595.5	1346.68	-1.17076	1.33534e-14	1.53787e-12	SNRPD1	NC_019480.2	34864886	34875571	-	867	protein_coding	small nuclear ribonucleoprotein D1 polypeptide%2C transcript variant X3
novel.11011	591.619	520.603	553.103	233.362	224.311	245.586	1.24421	1.35921e-14	1.55358e-12	-	NC_019466.2	43891168	44002922	+	16063	-	PF15236:Coiled-coil domain-containing protein 66
novel.3984	32.1703	23.7683	21.5947	113.967	145.923	128.191	-2.32871	1.37149e-14	1.55358e-12	-	NC_019459.2	242552259	242552601	.	343	-	-
101104055	1210.7	963.001	1112.48	2310.55	2793.03	2403.24	-1.192	1.37396e-14	1.55358e-12	MCM5	NC_019460.2	178459200	178476355	+	2509	protein_coding	minichromosome maintenance complex component 5%2C transcript variant X1
novel.21013	535.125	619.51	431.198	189.946	165.218	182.166	1.56187	1.51016e-14	1.69729e-12	-	NC_019480.2	43143332	43194099	+	10008	-	PF04707:PRELI-like family
101117499	5425.79	7258.55	5498.29	13347.8	15036.1	14107.7	-1.22465	1.59788e-14	1.78512e-12	TPM4	NC_019462.2	6601813	6626641	-	2493	protein_coding	tropomyosin 4%2C transcript variant X1
101119721	688.13	837.259	735.614	1676.95	1842.73	1534.24	-1.16068	1.74605e-14	1.93906e-12	LOC101119721	NC_019462.2	41299271	41302240	-	458	protein_coding	cytochrome b-c1 complex subunit 10
101114968	60.4173	50.6036	45.9758	168.238	200.191	199.707	-1.85837	1.77735e-14	1.96213e-12	APITD1	NC_019469.2	41194934	41210599	-	920	protein_coding	apoptosis-inducing%2C TAF9-like domain 1
101102809	2371.97	2428.97	2367.06	4176.09	4690.03	4544.69	-0.903845	2.14682e-14	2.35607e-12	LOC101102809	NC_019462.2	36539219	36543082	+	1410	protein_coding	transmembrane emp24 domain-containing protein 9
101110950	1827.43	2060.18	1734.54	4102.83	3867.55	3582.59	-1.03916	2.38288e-14	2.59985e-12	PSMB6	NC_019468.2	26144867	26147119	-	855	protein_coding	proteasome subunit beta 6
100270711	1731.7	1892.27	1630.75	3306.41	3560.03	3401.77	-0.966683	2.48434e-14	2.69479e-12	EIF1AX	NC_019484.2	17521470	17531142	-	706	protein_coding	eukaryotic translation initiation factor 1A%2C X-linked
101121293	54.1402	69.0049	55.7283	227.935	233.959	178.117	-1.84047	2.71557e-14	2.92858e-12	LOC101121293	NC_019473.2	29283380	29286210	+	2831	pseudogene	-
101104197	5.49248	11.5008	7.66264	56.9837	103.714	148.431	-3.64809	2.78853e-14	2.98998e-12	TFF2	NC_019458.2	260517767	260521339	-	656	protein_coding	trefoil factor 2
100216315	822.303	812.724	847.767	1695.94	1782.43	1524.79	-1.01102	2.82203e-14	2.99828e-12	POLR2G	NC_019478.2	40371016	40374227	+	766	protein_coding	polymerase (RNA) II (DNA directed) polypeptide G
101111247	3634.46	3576.75	3441.22	6292.63	7392.61	7586.18	-0.9978	2.82841e-14	2.99828e-12	LOC101111247	NC_019481.2	14522666	14578977	+	4052	protein_coding	nodal modulator 1
101123463	132.604	155.644	156.736	394.816	484.801	368.379	-1.48817	2.93857e-14	3.09745e-12	NDUFA5	NC_019461.2	87831355	87862423	-	1356	protein_coding	NADH:ubiquinone oxidoreductase subunit A5
novel.22446	83.1719	80.5057	68.2672	219.794	270.138	237.49	-1.65174	2.97763e-14	3.12099e-12	-	NC_019483.2	24339507	24342514	-	3008	-	-
novel.12741	220.484	243.817	190.173	640.388	496.861	639.603	-1.44092	3.52408e-14	3.67312e-12	-	NC_019468.2	49264870	49272499	-	5326	-	PF03881:Fructosamine kinase
novel.6292	51.7863	98.1403	46.6725	257.783	407.619	357.584	-2.38171	3.71914e-14	3.85488e-12	-	NC_019460.2	216409253	216409587	+	335	-	-
101103798	501.385	487.634	574.698	1188.52	1313.3	1059.26	-1.18728	4.17828e-14	4.30297e-12	FKBP11	NC_019460.2	136925566	136929024	+	748	protein_coding	FK506 binding protein 11
novel.7723	170.267	177.879	143.5	39.3459	30.1493	14.8431	2.54162	4.19757e-14	4.30297e-12	-	NC_019462.2	17658471	17684299	+	7744	-	PF07528:DZF domain|PF12874:Zinc-finger of C2H2 type
novel.16414	51.7863	74.3719	50.8521	237.432	190.544	234.791	-1.90489	4.26375e-14	4.34693e-12	-	NC_019472.2	74072090	74268060	-	9159	-	PF00628:PHD-finger
novel.10914	611.235	476.9	495.285	188.589	135.069	197.009	1.60694	4.31223e-14	4.37246e-12	-	NC_019466.2	28162055	28324129	+	11430	-	PF08397:IRSp53/MIM homology domain
novel.14778	320.133	381.06	299.54	739.431	996.133	874.394	-1.38386	4.33858e-14	4.3754e-12	-	NC_019471.2	18296598	18297055	-	458	-	-
101117252	138.097	95.0734	76.6264	321.551	447.416	474.98	-2.00796	4.57752e-14	4.59155e-12	CENPW	NC_019465.2	12023984	12033067	-	1712	protein_coding	centromere protein W
101113030	1253.86	1208.35	1201.64	2240	2842.48	2673.11	-1.08211	4.911e-14	4.8997e-12	ATP5J	NC_019458.2	128726064	128734624	+	908	protein_coding	ATP synthase%2C H+ transporting%2C mitochondrial Fo complex subunit F6%2C transcript variant X3
101103069	215.776	262.219	133.051	614.61	1158.94	1290	-2.32687	5.12647e-14	5.08748e-12	ARHGAP11A	NC_019464.2	27045938	27068532	-	5508	protein_coding	Rho GTPase activating protein 11A%2C transcript variant X1
100135690	1264.84	1485.91	1413.41	2645.67	3219.95	2956.48	-1.08319	5.28895e-14	5.22095e-12	PSMB7	NC_019460.2	11299414	11356099	+	1047	protein_coding	proteasome subunit beta 7
101106021	1020.03	930.032	999.626	1799.06	1965.74	1971.44	-0.959613	5.63722e-14	5.53545e-12	C1QBP	NC_019468.2	25696943	25702621	+	1207	protein_coding	complement component 1%2C q subcomponent binding protein
novel.17308	679.499	574.274	622.764	280.848	249.636	272.574	1.22528	5.87961e-14	5.74324e-12	-	NC_019474.2	54722345	54739580	-	9694	-	-
novel.22497	342.888	537.471	235.452	1272.64	2091.16	3299.22	-2.57843	9.15175e-14	8.89293e-12	-	NC_019483.2	31943508	31981139	-	4087	-	PF01852:START domain
novel.18788	2173.45	2206.62	2011.1	991.788	868.3	1114.58	1.10382	9.43982e-14	9.12533e-12	-	NC_019476.2	50181904	50206182	-	6135	-	PF01585:G-patch domain|PF00641:Zn-finger in Ran binding protein and others
101116901	1032.59	1147.01	1110.39	2040.56	2196.08	2052.4	-0.934824	1.02444e-13	9.85203e-12	YKT6	NC_019461.2	77124586	77133927	-	2492	protein_coding	YKT6 v-SNARE homolog (S. cerevisiae)
101108778	1080.45	1351.73	961.313	2557.48	2705	2621.83	-1.21647	1.13716e-13	1.08334e-11	LOC101108778	NC_019474.2	68420961	68423202	+	620	protein_coding	cytochrome b-c1 complex subunit 9
101108368	457.446	531.338	452.096	966.009	1273.51	1261.66	-1.28132	1.1381e-13	1.08334e-11	PSMD14	NC_019459.2	147260220	147362914	-	1940	protein_coding	proteasome 26S subunit%2C non-ATPase 14%2C transcript variant X1
101111800	644.19	581.941	614.405	1149.17	1350.69	1322.39	-1.05458	1.28074e-13	1.21293e-11	ETF1	NC_019462.2	47186140	47213424	-	3716	protein_coding	eukaryotic translation termination factor 1%2C transcript variant X1
101121021	437.83	454.665	462.545	866.966	1014.22	1088.94	-1.13218	1.30166e-13	1.22651e-11	SRSF1	NC_019468.2	8334440	8340756	-	5335	protein_coding	serine/arginine-rich splicing factor 1
101105462	174.19	188.613	151.86	417.881	446.21	570.785	-1.47971	1.31796e-13	1.23563e-11	ABAT	NC_019481.2	7557421	7643572	+	5659	protein_coding	4-aminobutyrate aminotransferase%2C transcript variant X1
101102328	193.806	199.347	169.971	431.448	512.538	628.808	-1.48237	1.33738e-13	1.24757e-11	RBL1	NC_019470.2	65468526	65531165	-	8444	protein_coding	retinoblastoma-like 1%2C transcript variant X3
101110664	2688.96	3181.89	2913.89	5821.84	6143.22	5388.05	-0.982165	1.37893e-13	1.27993e-11	LOC101110664	NC_019460.2	103309341	103311451	+	553	protein_coding	cytochrome c oxidase subunit 5B%2C mitochondrial%2C transcript variant X1
101116234	45.5092	69.0049	45.2792	168.238	293.051	283.369	-2.22232	1.43993e-13	1.32994e-11	CDKN3	NC_019464.2	63830691	63849017	+	2612	protein_coding	cyclin-dependent kinase inhibitor 3%2C transcript variant X5
101122816	674.791	705.383	654.808	1265.85	1607.56	1520.74	-1.11098	1.62969e-13	1.49779e-11	PSMA4	NC_019475.2	29950846	29958185	+	1187	protein_coding	proteasome subunit alpha 4
101123293	95.7262	94.3067	53.6385	283.562	302.699	317.103	-1.89364	1.65693e-13	1.51378e-11	ASF1B	NC_019462.2	9626892	9638156	+	1776	protein_coding	anti-silencing function 1B histone chaperone
780443	3689.38	4163.29	4004.77	7646.67	7509.59	6956.02	-0.899045	1.66332e-13	1.51378e-11	COPG1	NC_019476.2	58928442	58946512	+	4052	protein_coding	coatomer protein complex subunit gamma 1%2C transcript variant X1
novel.12856	17.2621	9.96737	14.6287	77.335	94.0659	98.5043	-2.68959	1.9052e-13	1.7255e-11	-	NC_019468.2	52916615	52917086	.	472	-	-
101110805	168.698	170.212	111.457	394.816	547.511	562.689	-1.74253	2.17852e-13	1.96351e-11	NUF2	NC_019458.2	112958996	112999842	+	2070	protein_coding	NUF2%2C NDC80 kinetochore complex component%2C transcript variant X2
101121249	670.083	746.019	602.562	1402.88	1665.45	1404.7	-1.14846	2.1896e-13	1.96401e-11	SNRPF	NC_019460.2	165033778	165041262	+	473	protein_coding	small nuclear ribonucleoprotein polypeptide F
101105096	111.419	101.974	118.423	295.773	296.669	276.622	-1.38852	2.2113e-13	1.97399e-11	GINS3	NC_019471.2	25549106	25555473	+	2700	protein_coding	GINS complex subunit 3 (Psf3 homolog)%2C transcript variant X2
101103786	845.058	939.233	750.939	1664.74	2138.19	2076.69	-1.21401	2.22402e-13	1.97589e-11	MCM6	NC_019459.2	173859239	173895512	+	4543	protein_coding	minichromosome maintenance complex component 6
101106476	1333.1	1267.39	1378.58	2429.95	2420.39	2395.14	-0.864557	2.45371e-13	2.16962e-11	ILF2	NC_019458.2	102559594	102566320	-	1651	protein_coding	interleukin enhancer binding factor 2
105603910	531.986	415.563	424.928	177.735	156.776	117.396	1.60203	2.48019e-13	2.17757e-11	MYLK4	NC_019477.2	49563666	49633193	+	14442	protein_coding	myosin light chain kinase family member 4%2C transcript variant X1
101106318	5406.17	6691.17	5647.37	11270.6	14199.1	13323.7	-1.12846	2.48605e-13	2.17757e-11	ATP5B	NC_019460.2	162509140	162514818	+	1786	protein_coding	ATP synthase%2C H+ transporting%2C mitochondrial F1 complex%2C beta polypeptide
101117344	33.7395	46.77	23.6845	139.746	195.368	168.672	-2.27864	2.87966e-13	2.50739e-11	SKA3	NC_019467.2	35771520	35785094	+	2471	protein_coding	spindle and kinetochore associated complex subunit 3%2C transcript variant X1
101121420	633.99	735.285	592.113	1344.54	1693.19	1439.78	-1.19139	2.89926e-13	2.50739e-11	LOC101121420	NC_019462.2	41772491	41773515	+	390	protein_coding	cytochrome b-c1 complex subunit 8%2C transcript variant X1
101118274	346.811	399.462	280.035	771.994	1114.32	1079.5	-1.53184	2.90291e-13	2.50739e-11	ELOVL6	NC_019463.2	15251964	15390731	+	5593	protein_coding	ELOVL fatty acid elongase 6%2C transcript variant X2
101120812	681.853	787.422	767.657	1549.41	1552.09	1400.65	-1.00903	2.92113e-13	2.5115e-11	LOXL2	NC_019459.2	42243793	42325330	+	3215	protein_coding	lysyl oxidase like 2%2C transcript variant X1
novel.23854	1283.67	1195.32	1262.94	572.551	337.672	423.703	1.48938	3.15561e-13	2.70065e-11	-	NW_014640484.1	1	6199	+	6009	-	-
novel.3484	754.824	729.152	736.31	1351.33	1712.48	1617.9	-1.07661	3.1747e-13	2.70459e-11	-	NC_019459.2	186903675	186904187	.	513	-	-
101111572	1436.68	1899.93	1561.79	3583.19	3876	3338.35	-1.14042	3.3436e-13	2.83552e-11	PSMD8	NC_019471.2	47268880	47274935	+	1269	protein_coding	proteasome 26S subunit%2C non-ATPase 8%2C transcript variant X1
novel.11991	72.9716	89.7063	72.4468	208.94	684.992	697.626	-2.7596	3.36165e-13	2.83793e-11	-	NC_019468.2	20875116	20911348	-	6133	-	PF00209:Sodium:neurotransmitter symporter family|PF03491:Serotonin (5-HT) neurotransmitter transporter, N-terminus
101105318	531.986	587.308	525.239	1051.49	1257.83	1133.47	-1.06643	3.72229e-13	3.12823e-11	PDCL3	NC_019460.2	100644064	100655232	-	1196	protein_coding	phosducin like 3
101122286	218.13	247.651	264.709	595.615	533.04	546.497	-1.19625	3.91802e-13	3.27796e-11	LOC101122286	NC_019467.2	22890199	22891409	-	1211	misc_RNA	PRELI domain-containing protein 1%2C mitochondrial pseudogene
101102106	843.489	1045.81	882.597	1849.26	2094.77	1897.22	-1.07563	4.13738e-13	3.44603e-11	PFDN2	NC_019458.2	110522621	110534498	-	639	protein_coding	prefoldin subunit 2
101110066	863.889	1170.78	851.946	2102.97	2569.93	2364.1	-1.28585	4.34506e-13	3.60292e-11	LOC101110066	NC_019465.2	1937350	1942872	-	526	protein_coding	cytochrome c oxidase subunit 7A2%2C mitochondrial
101112636	426.06	423.23	437.467	814.053	1062.46	1036.32	-1.17898	4.38515e-13	3.62008e-11	ITPRIPL1	NC_019460.2	103776553	103816070	-	10575	protein_coding	inositol 1%2C4%2C5-trisphosphate receptor interacting protein-like 1%2C transcript variant X4
101112029	373.489	577.341	399.154	1214.3	1265.07	1145.62	-1.42531	4.72693e-13	3.88504e-11	EBP	NC_019484.2	53245377	53249570	-	1404	protein_coding	emopamil binding protein (sterol isomerase)%2C transcript variant X1
novel.24333	241.669	282.92	284.911	86.8323	96.4778	60.7218	1.72699	5.04298e-13	4.12662e-11	-	NW_014642454.1	1462	5005	+	1766	-	PF12114:Period protein 2/3C-terminal region
101102081	271.486	313.589	267.496	606.469	757.351	639.603	-1.23354	5.19506e-13	4.2325e-11	DOK4	NC_019471.2	24827383	24837662	-	4450	protein_coding	docking protein 4%2C transcript variant X4
novel.16046	2329.6	2462.71	1744.99	941.588	947.894	812.323	1.27445	5.91331e-13	4.79672e-11	-	NC_019472.2	32229814	32240523	+	10710	-	-
novel.1425	99.6494	125.742	98.9177	282.205	301.493	296.862	-1.44199	5.94764e-13	4.80369e-11	-	NC_019458.2	158168242	158169901	.	1660	-	-
novel.15611	286.394	157.945	238.238	61.054	37.3851	39.1318	2.3143	6.14235e-13	4.93956e-11	-	NC_019471.2	58061642	58062615	+	974	-	-
101119646	530.417	539.005	448.613	1157.31	1039.55	1028.22	-1.08749	6.62993e-13	5.30878e-11	SF3B5	NC_019465.2	68352373	68353102	-	628	protein_coding	splicing factor 3b subunit 5%2C transcript variant X2
101116710	910.183	839.559	857.519	1653.88	1718.51	1555.83	-0.918779	6.82294e-13	5.43999e-11	SIGMAR1	NC_019459.2	36745244	36751588	+	2249	protein_coding	sigma non-opioid intracellular receptor 1%2C transcript variant X2
101115076	66.6945	67.4714	59.9079	189.946	207.427	184.864	-1.58691	7.0575e-13	5.60305e-11	ORC1	NC_019458.2	26491833	26527395	-	2967	protein_coding	origin recognition complex subunit 1
105606975	100.434	76.6721	87.7721	222.508	315.965	309.007	-1.67907	7.23155e-13	5.70964e-11	E2F2	NC_019459.2	242183432	242229532	+	5735	protein_coding	E2F transcription factor 2%2C transcript variant X1
100302304	1190.3	1448.34	1238.56	2443.52	2932.92	2747.33	-1.06731	7.25296e-13	5.70964e-11	ARF4	NC_019476.2	43618142	43635684	+	543	protein_coding	ADP ribosylation factor 4
443451	645.759	611.843	719.592	1298.41	1638.92	1384.46	-1.12828	7.4756e-13	5.86018e-11	ATOX1	NC_019462.2	60394595	60410860	-	433	protein_coding	antioxidant 1 copper chaperone
101112209	174.975	136.476	98.2211	386.675	490.831	580.231	-1.83305	8.23391e-13	6.42762e-11	CKAP2L	NC_019460.2	59957497	59980689	+	5334	protein_coding	cytoskeleton associated protein 2 like%2C transcript variant X1
101104112	23.5392	65.1713	46.6725	195.373	311.141	253.682	-2.48888	8.28689e-13	6.43269e-11	BDH1	NC_019458.2	190048196	190086503	-	2221	protein_coding	3-hydroxybutyrate dehydrogenase%2C type 1%2C transcript variant X2
101104946	881.151	1027.41	919.517	1754.28	2198.49	2021.36	-1.07916	8.30936e-13	6.43269e-11	PSMA5	NC_019458.2	85723780	85744623	-	1013	protein_coding	proteasome subunit alpha 5
101121851	938.43	997.504	1008.68	1850.61	2027.24	1758.23	-0.936744	9.30151e-13	7.171e-11	NDUFB7	NC_019462.2	9264863	9269449	+	558	protein_coding	NADH:ubiquinone oxidoreductase subunit B7
101117865	1018.46	1125.55	1030.28	2195.23	2205.72	1879.68	-0.984639	9.58836e-13	7.36173e-11	ROMO1	NC_019470.2	64353319	64354876	+	563	protein_coding	reactive oxygen species modulator 1%2C transcript variant X1
101109045	481.769	490.701	513.397	914.453	1054.02	1002.58	-0.999801	9.68425e-13	7.40488e-11	VIMP	NC_019475.2	4300396	4309123	+	1217	protein_coding	VCP-interacting membrane selenoprotein%2C transcript variant X1
101103731	67.4791	58.2708	44.5826	168.238	218.281	233.442	-1.86727	1.10137e-12	8.38702e-11	FBXO5	NC_019465.2	76409893	76417887	-	4743	protein_coding	F-box protein 5%2C transcript variant X1
100189620	914.891	935.399	769.051	1686.45	1904.23	2127.96	-1.12676	1.13913e-12	8.63931e-11	ME1	NC_019465.2	10260361	10474744	-	4137	protein_coding	malic enzyme 1%2C NADP(+)-dependent%2C cytosolic
101113687	659.883	855.661	692.424	1727.15	1711.27	1477.56	-1.15493	1.14638e-12	8.6591e-11	PCYT2	NC_019468.2	50095438	50102481	+	1895	protein_coding	phosphate cytidylyltransferase 2%2C ethanolamine%2C transcript variant X4
novel.24242	222.838	302.855	217.34	73.2648	32.5613	28.3369	2.47401	1.16127e-12	8.73621e-11	-	NW_014642047.1	1	8507	.	8507	-	PF00078:Reverse transcriptase (RNA-dependent DNA polymerase)
novel.23012	1143.22	975.269	995.447	488.432	305.111	344.09	1.45384	1.27843e-12	9.57897e-11	-	NC_019484.2	62788468	62866042	-	12065	-	-
101103592	39.232	27.602	25.0777	116.681	132.657	149.781	-2.12244	1.28554e-12	9.59372e-11	CENPK	NC_019473.2	13994315	14031147	+	1643	protein_coding	centromere protein K%2C transcript variant X1
101105958	715.592	663.98	661.774	1271.28	1731.78	1523.44	-1.14936	1.40389e-12	1.0423e-10	LOC101105958	NC_019478.2	42516037	42517782	+	1746	protein_coding	non-histone chromosomal protein HMG-17
101109649	451.168	501.435	436.771	877.82	1102.26	1092.99	-1.14574	1.40783e-12	1.0423e-10	FKBP3	NC_019475.2	53722245	53732800	-	1109	protein_coding	FK506 binding protein 3%2C transcript variant X1
novel.12142	372.704	293.654	415.872	906.312	939.453	798.829	-1.28869	1.42121e-12	1.04804e-10	-	NC_019468.2	26416218	26834065	+	4496	-	PF00271:Helicase conserved C-terminal domain|PF00270:DEAD/DEAH box helicase
101105768	347.596	354.992	337.156	681.091	742.879	680.085	-1.01753	1.46094e-12	1.0731e-10	B3GALT6	NC_019469.2	49271625	49273708	-	2082	protein_coding	UDP-Gal:betaGal beta 1%2C3-galactosyltransferase 6%2C transcript variant X1
101122881	1137.73	1317.23	1094.36	2206.08	2373.35	2462.61	-0.988614	1.47388e-12	1.07836e-10	PSMD7	NC_019471.2	36227623	36236017	-	1520	protein_coding	proteasome 26S subunit%2C non-ATPase 7
101108671	1044.36	1206.05	1071.38	2140.96	2643.49	2175.19	-1.06735	1.48161e-12	1.07978e-10	P3H4	NC_019468.2	41429533	41436229	-	1801	protein_coding	prolyl 3-hydroxylase family member 4 (non-enzymatic)%2C transcript variant X1
101109094	219.699	211.615	151.86	457.226	683.786	724.614	-1.67904	1.54267e-12	1.11991e-10	MAD2L1	NC_019463.2	5612972	5622104	+	1591	protein_coding	MAD2 mitotic arrest deficient-like 1 (yeast)%2C transcript variant X1
101105359	72.1869	169.445	63.3909	5.42702	6.02986	4.04812	4.29164	1.575e-12	1.13568e-10	LOC101105359	NC_019474.2	65996011	66012954	+	5365	lncRNA	uncharacterized LOC101105359%2C transcript variant X4
101115923	222.053	384.894	247.294	731.291	1403.75	1567.97	-2.11626	1.57657e-12	1.13568e-10	CHODL	NC_019458.2	136933909	136957632	-	2179	protein_coding	chondrolectin
novel.12555	362.504	453.132	350.392	145.173	129.039	156.527	1.43793	1.59858e-12	1.14325e-10	-	NC_019468.2	41950107	42041620	+	12858	-	PF01496:V-type ATPase 116kDa subunit family
101122259	1125.17	1285.02	1265.73	2246.79	2955.84	2669.06	-1.09868	1.59934e-12	1.14325e-10	PSMD1	NC_019459.2	231944467	232027176	+	3222	protein_coding	proteasome 26S subunit%2C non-ATPase 1%2C transcript variant X1
101116138	21.9699	19.168	21.5947	101.757	121.803	323.85	-3.12419	1.66272e-12	1.18402e-10	GLCCI1	NC_019461.2	15935815	16044551	+	10822	protein_coding	glucocorticoid induced 1%2C transcript variant X3
100303606	14868.2	17413	16805.6	29668.2	35210.8	30733.3	-0.961873	1.80077e-12	1.27745e-10	TUBB	NC_019477.2	27268711	27273183	-	2563	protein_coding	tubulin%2C beta class I
novel.11823	32.1703	19.168	22.2913	99.0431	133.863	124.142	-2.2817	1.81104e-12	1.27987e-10	-	NC_019468.2	9650935	9686109	+	3721	-	-
101107953	21.1853	39.1028	24.3811	181.805	141.099	113.347	-2.36597	1.9493e-12	1.37238e-10	UPP1	NC_019461.2	7552628	7577725	-	1167	protein_coding	uridine phosphorylase 1%2C transcript variant X1
101115686	1920.02	2022.61	1929.59	3459.73	3935.09	3438.21	-0.883626	2.17983e-12	1.52891e-10	EIF3I	NC_019459.2	234401782	234409587	-	1273	protein_coding	eukaryotic translation initiation factor 3 subunit I
novel.1814	179.683	154.878	188.78	36.6324	47.0329	56.6737	1.89881	2.27302e-12	1.58831e-10	-	NC_019458.2	212940068	212944516	+	4449	-	-
101107568	433.906	470.767	383.829	1111.18	875.536	928.369	-1.17789	2.57185e-12	1.79041e-10	ATP1B3	NC_019458.2	244902124	244937358	-	1538	protein_coding	ATPase%2C Na+/K+ transporting%2C beta 3 polypeptide%2C transcript variant X1
101103564	457.446	412.496	443.04	982.291	1038.34	816.371	-1.11191	2.70895e-12	1.87885e-10	NHP2	NC_019462.2	36680337	36684497	-	1066	protein_coding	NHP2 ribonucleoprotein%2C transcript variant X1
101113949	204.007	202.414	191.566	409.74	448.622	485.775	-1.16891	2.73722e-12	1.88773e-10	TIMM17A	NC_019469.2	78904706	78916343	+	972	protein_coding	translocase of inner mitochondrial membrane 17 homolog A (yeast)%2C transcript variant X1
101113910	118.481	137.243	130.265	293.059	335.26	322.5	-1.30084	2.74199e-12	1.88773e-10	APOO	NC_019484.2	21180557	21249511	-	4265	protein_coding	apolipoprotein O%2C transcript variant X3
101106246	226.761	255.318	249.384	501.999	719.966	605.869	-1.32192	2.91309e-12	1.99815e-10	LOC101106246	NC_019460.2	92270550	92272095	-	1546	protein_coding	transforming protein RhoA%2C transcript variant X1
101106861	620.651	695.416	651.325	1349.97	1296.42	1184.75	-0.961514	2.9968e-12	2.04803e-10	MRPL27	NC_019468.2	35789843	35794922	+	694	protein_coding	mitochondrial ribosomal protein L27%2C transcript variant X1
101121421	269.916	260.685	216.644	514.21	678.962	681.434	-1.32812	3.1023e-12	2.1124e-10	DHFR	NC_019462.2	77982587	77997895	-	2034	protein_coding	dihydrofolate reductase%2C transcript variant X1
novel.15304	121.619	127.276	120.512	332.405	272.55	365.68	-1.39265	3.12448e-12	2.11976e-10	-	NC_019471.2	51413766	51423664	+	2746	-	-
novel.23158	423.706	427.83	399.154	199.443	157.982	155.178	1.28788	3.32598e-12	2.24829e-10	-	NC_019484.2	78967704	78985340	+	6581	-	PF02931:Neurotransmitter-gated ion-channel ligand binding domain
101104542	98.8647	99.6737	87.7721	236.075	302.699	404.812	-1.72114	3.34842e-12	2.25529e-10	CEP55	NC_019479.2	14482555	14504501	+	2648	protein_coding	centrosomal protein 55kDa%2C transcript variant X2
101117367	68.2637	87.4062	64.0875	192.659	297.875	260.429	-1.77511	3.40577e-12	2.28566e-10	EGLN3	NC_019475.2	43235038	43264406	-	2658	protein_coding	egl-9 family hypoxia-inducible factor 3
novel.9929	135.743	150.277	109.367	367.681	313.553	392.668	-1.44215	3.83017e-12	2.56127e-10	-	NC_019464.2	73267830	73273848	+	5949	-	-
101103390	371.135	415.563	374.773	735.361	794.736	840.66	-1.02956	4.07849e-12	2.71758e-10	TOR1A	NC_019460.2	6620068	6627700	+	1418	protein_coding	torsin family 1%2C member A (torsin A)%2C transcript variant X1
101107310	84.7412	88.9396	68.2672	207.584	247.224	291.465	-1.62671	4.1215e-12	2.73647e-10	BLM	NC_019475.2	20927106	21018203	-	4511	protein_coding	Bloom syndrome%2C RecQ helicase-like%2C transcript variant X2
novel.8028	1973.37	1909.9	1831.37	953.799	750.115	593.725	1.31459	4.14971e-12	2.74543e-10	-	NC_019462.2	43342479	43414269	+	16301	-	PF13771:PHD-like zinc-binding domain
novel.10308	791.702	607.243	709.839	303.913	267.726	323.85	1.2366	4.24367e-12	2.79767e-10	-	NC_019465.2	25966230	26020668	-	31738	-	-
novel.5467	324.841	305.155	299.54	123.465	129.039	128.191	1.28729	4.40946e-12	2.89674e-10	-	NC_019460.2	140753874	140986222	-	12861	-	PF04547:Calcium-activated chloride channel
101107798	707.746	805.824	627.64	1383.89	1654.59	1551.78	-1.10067	4.55105e-12	2.97926e-10	TCEB1	NC_019466.2	49908648	49929435	-	2448	protein_coding	transcription elongation factor B (SIII)%2C polypeptide 1 (15kDa%2C elongin C)%2C transcript variant X2
101104770	2325.68	2482.64	2536.33	4523.42	4696.06	4116.94	-0.860622	4.57776e-12	2.98627e-10	SNRPB	NC_019470.2	51915153	51923842	+	1149	protein_coding	small nuclear ribonucleoprotein polypeptides B and B1%2C transcript variant X2
101115332	234.608	203.948	195.049	455.87	464.299	507.365	-1.17251	4.65981e-12	3.0292e-10	ZWINT	NC_019479.2	2509665	2516303	+	3403	protein_coding	ZW10 interacting kinetochore protein%2C transcript variant X1
novel.2016	41.586	52.137	43.886	130.248	188.132	183.515	-1.86824	4.72991e-12	3.0641e-10	-	NC_019458.2	248062997	248088733	-	2467	-	-
101104076	1216.98	1410	1386.24	2463.87	2931.72	2543.57	-0.984323	4.91059e-12	3.17014e-10	PSMC5	NC_019468.2	47445318	47449974	+	1405	protein_coding	proteasome 26S subunit%2C ATPase 5
novel.10085	189.098	257.618	208.285	614.61	540.276	489.823	-1.32823	5.16204e-12	3.32097e-10	-	NC_019464.2	83810020	83811113	-	1094	-	-
novel.3066	192.237	200.114	194.352	398.886	434.15	474.98	-1.15669	5.40355e-12	3.4644e-10	-	NC_019459.2	110254147	110354131	-	9272	-	PF00654:Voltage gated chloride channel|PF00571:CBS domain
novel.20741	29.0317	39.8695	19.5049	108.54	168.836	207.804	-2.46046	6.1943e-12	3.95777e-10	-	NC_019479.2	46387386	46416063	-	11404	-	PF08065:K167R (NUC007) repeat|PF00498:FHA domain|PF15276:Protein phosphatase 1 binding
105606081	429.198	352.692	371.986	162.811	155.57	121.444	1.39048	6.21878e-12	3.95986e-10	LOC105606081	NW_014643519.1	461	2927	-	1081	protein_coding	thrombospondin-2-like
novel.9839	142.02	159.478	91.9517	25.7783	12.0597	24.2887	2.67254	6.56376e-12	4.16531e-10	-	NC_019464.2	62042416	62058277	+	3513	-	-
101120146	797.195	1017.44	769.747	1704.08	2045.33	2032.16	-1.16193	6.58747e-12	4.16618e-10	DNASE1L1	NC_019484.2	77149491	77153421	+	2096	protein_coding	deoxyribonuclease I-like 1
101114271	655.96	645.579	654.808	1177.66	1386.87	1213.09	-0.949724	6.62678e-12	4.17689e-10	UGDH	NC_019463.2	58490854	58525038	-	2985	protein_coding	UDP-glucose 6-dehydrogenase
101105245	4524.24	5238.24	4865.08	8571.98	9920.33	8837.05	-0.90181	6.9371e-12	4.35776e-10	ANXA6	NC_019462.2	59812707	59861392	-	2567	protein_coding	annexin A6%2C transcript variant X2
101108509	1155.78	1466.74	1285.23	2499.14	2696.55	2540.87	-0.985415	7.10434e-12	4.44784e-10	ATP6V0D1	NC_019471.2	34294889	34332633	-	1502	protein_coding	ATPase%2C H+ transporting%2C lysosomal 38kDa%2C V0 subunit d1
novel.19884	542.187	428.597	587.237	225.221	197.779	178.117	1.3745	7.21902e-12	4.50452e-10	-	NC_019478.2	26219482	26249411	+	7061	-	PF13768:von Willebrand factor type A domain|PF08487:Vault protein inter-alpha-trypsin domain
101108496	529.632	559.706	548.227	976.864	1031.11	1079.5	-0.914839	7.6454e-12	4.75468e-10	GTF2H5	NC_019465.2	81289739	81309050	+	2363	protein_coding	general transcription factor IIH subunit 5%2C transcript variant X4
101111159	71.4023	92.7732	55.0317	200.8	323.201	377.825	-2.04257	8.06222e-12	4.99724e-10	CDCA2	NC_019459.2	39900949	39944274	-	7430	protein_coding	cell division cycle associated 2%2C transcript variant X1
101108469	930.584	1084.91	849.857	1803.13	2245.52	2364.1	-1.1625	8.11889e-12	5.01284e-10	MCFD2	NC_019460.2	77190362	77199719	+	1951	protein_coding	multiple coagulation factor deficiency 2%2C transcript variant X1
101108802	295.025	311.289	274.462	656.669	574.043	609.917	-1.06334	8.14113e-12	5.01284e-10	GUSB	NC_019481.2	27870089	27883991	-	3686	protein_coding	glucuronidase%2C beta%2C transcript variant X1
novel.14507	448.814	335.057	463.938	929.377	1353.1	1824.35	-1.71847	8.75461e-12	5.37286e-10	-	NC_019470.2	77168047	77269180	-	5000	-	PF02709:N-terminal domain of galactosyltransferase|PF13733:N-terminal region of glycosyl transferase group 7
novel.14660	503.739	565.073	492.499	255.07	186.926	199.707	1.28424	9.1072e-12	5.57092e-10	-	NC_019471.2	9823381	9873530	-	13867	-	PF00082:Subtilase family
101106636	41.586	59.0375	42.4928	138.389	200.191	242.887	-2.02361	9.25408e-12	5.64227e-10	STIL	NC_019458.2	21529908	21584218	-	5394	protein_coding	SCL/TAL1 interrupting locus%2C transcript variant X1
101122273	5964.05	6703.44	5564.47	10698	13291	13647.6	-1.04571	9.38084e-12	5.70092e-10	CANX	NC_019462.2	1283866	1315527	-	4310	protein_coding	calnexin
101123627	10.2003	5.36705	16.0219	48.8432	151.953	218.599	-3.72419	9.50621e-12	5.75835e-10	CLEC4G	NC_019462.2	14175254	14178566	-	1326	protein_coding	C-type lectin domain family 4%2C member G%2C transcript variant X1
101104068	593.973	688.515	642.965	1157.31	1324.16	1379.06	-1.00365	9.63065e-12	5.81485e-10	SRP19	NC_019464.2	867885	876315	-	991	protein_coding	signal recognition particle 19kDa%2C transcript variant X2
novel.18249	220.484	233.85	194.352	59.6972	26.5314	13.4937	2.70522	9.88027e-12	5.94633e-10	-	NC_019475.2	65092150	65095124	-	2518	-	-
105614765	352.304	333.524	364.324	648.529	753.733	743.505	-1.03102	9.99745e-12	5.99751e-10	LOC105614765	NC_019460.2	160006591	160008204	+	1614	misc_RNA	protein tyrosine phosphatase type IVA 1 pseudogene
101106657	1812.52	1896.87	1717.13	3090.69	3543.15	3260.09	-0.866737	1.00471e-11	6.008e-10	RBBP7	NC_019484.2	14287324	14308803	-	1777	protein_coding	retinoblastoma binding protein 7%2C transcript variant X1
novel.12562	670.868	700.783	528.026	275.421	212.251	268.525	1.33006	1.09614e-11	6.53379e-10	-	NC_019468.2	42089040	42169305	-	13339	-	-
101117841	531.202	588.842	545.441	1008.07	1266.27	1137.52	-1.03508	1.11944e-11	6.65137e-10	PFDN1	NC_019462.2	48750633	48822404	-	798	protein_coding	prefoldin subunit 1
novel.2681	2.35392	0	6.26943	55.627	55.4747	60.7218	-4.28097	1.20191e-11	7.11872e-10	-	NC_019459.2	50731583	50745333	-	3507	-	PF01746:tRNA (Guanine-1)-methyltransferase
100048989	9162.25	8612.58	9601.99	16874	16202.2	15075.2	-0.814608	1.22283e-11	7.21975e-10	YBX1	NC_019458.2	16949766	16968916	+	1669	protein_coding	Y-box binding protein 1%2C transcript variant X1
101104225	1373.12	1421.5	1274.78	2309.2	2589.22	2665.01	-0.894417	1.259e-11	7.40981e-10	STRAP	NC_019460.2	198610481	198630536	-	1717	protein_coding	serine/threonine kinase receptor associated protein%2C transcript variant X2
101117073	418.998	463.866	489.016	854.756	939.453	920.273	-0.984292	1.26408e-11	7.41635e-10	HIGD2A	NC_019462.2	35292867	35293862	+	626	protein_coding	HIG1 hypoxia inducible domain family member 2A
100144756	1608.51	1698.29	1602.19	3033.7	3035.43	2712.24	-0.839127	1.27326e-11	7.44678e-10	CDK4	NC_019460.2	161423162	161426264	+	1460	protein_coding	cyclin-dependent kinase 4%2C transcript variant X1
novel.13080	1234.24	1035.84	1047	518.28	578.867	537.051	1.02069	1.38609e-11	8.08133e-10	-	NC_019469.2	4580155	4608163	+	12001	-	PF00084:Sushi repeat (SCR repeat)
novel.7147	422.921	443.931	411.693	185.875	207.427	186.214	1.14026	1.42151e-11	8.26201e-10	-	NC_019461.2	113074064	113079341	-	5244	-	-
101119835	368.781	440.098	351.785	750.285	994.927	971.549	-1.22757	1.48822e-11	8.62287e-10	LOC101119835	NC_019468.2	3672385	3674216	-	1832	misc_RNA	60 kDa heat shock protein%2C mitochondrial pseudogene
101113689	105.926	129.576	75.2332	271.351	395.559	384.572	-1.76105	1.56316e-11	9.02904e-10	CENPL	NC_019469.2	53149680	53169784	-	3266	protein_coding	centromere protein L%2C transcript variant X1
101112034	20.4007	69.7716	31.3472	218.438	225.517	434.498	-2.85398	1.56866e-11	9.03289e-10	SYP	NC_019484.2	52674558	52685643	+	2705	protein_coding	synaptophysin%2C transcript variant X1
101112765	3054.61	2874.44	3029.53	5048.49	6265.03	6710.44	-1.0086	1.71314e-11	9.83449e-10	MLEC	NC_019474.2	62569424	62584426	+	6932	protein_coding	malectin%2C transcript variant X2
101113018	3953.02	3955.51	3895.41	6437.8	7437.23	6794.1	-0.808298	1.75556e-11	1.00471e-09	RPN1	NC_019476.2	59074434	59086469	+	2311	protein_coding	ribophorin I%2C transcript variant X1
novel.20256	2921.22	3351.34	3205.07	6158.31	6758.27	5424.48	-0.952537	1.78618e-11	1.01911e-09	-	NC_019478.2	44590544	44620922	+	830	-	PF00043:Glutathione S-transferase, C-terminal domain|PF02798:Glutathione S-transferase, N-terminal domain
101111413	7090.8	8444.66	6974.4	13195.8	15858.5	16129.1	-1.00527	1.83306e-11	1.04267e-09	ATP5A1	NC_019480.2	46027681	46036250	-	1890	protein_coding	ATP synthase%2C H+ transporting%2C mitochondrial F1 complex%2C alpha subunit 1%2C cardiac muscle
101116015	6023.69	4164.83	4902.7	2341.76	2384.21	2121.22	1.14004	1.91745e-11	1.08735e-09	NTRK2	NC_019459.2	34492138	34883035	-	11529	protein_coding	neurotrophic tyrosine kinase%2C receptor%2C type 2%2C transcript variant X3
novel.145	434.691	414.796	364.324	172.308	153.159	186.214	1.24729	2.02589e-11	1.14537e-09	-	NC_019458.2	9776541	9822776	-	9496	-	PF06467:MYM-type Zinc finger with FCS sequence motif
novel.23230	348.38	417.096	340.639	165.524	142.305	138.986	1.30828	2.26142e-11	1.27466e-09	-	NC_019484.2	93754669	93854494	-	4925	-	PF00412:LIM domain
101107359	51.0016	9.96737	53.6385	233.362	317.171	345.44	-2.96498	2.33102e-11	1.3078e-09	LOC101107359	NC_019464.2	42226582	42227505	+	924	misc_RNA	cytochrome c pseudogene
101111443	205.576	226.949	162.309	451.799	580.073	481.727	-1.34925	2.33423e-11	1.3078e-09	APOLD1	NC_019460.2	201694890	201701767	-	4913	protein_coding	apolipoprotein L domain containing 1
novel.18847	96.5108	71.305	77.323	225.221	229.135	221.297	-1.46398	2.34136e-11	1.30787e-09	-	NC_019476.2	51623559	51649246	+	6032	-	PF06617:M-phase inducer phosphatase|PF00581:Rhodanese-like domain
101118643	407.229	387.961	372.683	748.929	821.267	723.265	-0.974398	2.37306e-11	1.32162e-09	TRIAP1	NC_019474.2	62382642	62384991	-	1227	protein_coding	TP53 regulated inhibitor of apoptosis 1%2C transcript variant X1
101102541	153.005	178.646	128.175	400.243	547.511	369.729	-1.52065	2.44503e-11	1.35765e-09	LOC101102541	NC_019459.2	211116653	211117705	-	1053	protein_coding	60S ribosomal protein L6
101119101	647.329	747.553	667.346	1309.27	1491.79	1261.66	-0.97863	2.46281e-11	1.36346e-09	YRDC	NC_019458.2	12351828	12355498	-	1610	protein_coding	yrdC N(6)-threonylcarbamoyltransferase domain containing
novel.9708	224.407	110.408	198.532	40.7026	18.0896	32.385	2.55623	2.64392e-11	1.45939e-09	-	NC_019464.2	43988480	43993804	-	5325	-	-
101118402	65.1252	95.8401	45.2792	221.151	279.786	369.729	-2.07989	2.74344e-11	1.50986e-09	PLCXD2	NC_019458.2	174629300	174687759	+	7748	protein_coding	phosphatidylinositol-specific phospholipase C%2C X domain containing 2
101115347	757.178	923.899	778.803	1492.43	1919.91	1845.94	-1.09628	3.01852e-11	1.65637e-09	PRPS1	NC_019484.2	120393007	120420437	-	2150	protein_coding	phosphoribosyl pyrophosphate synthetase 1
novel.13279	119.265	70.5383	71.7502	269.994	279.786	294.164	-1.69218	3.06925e-11	1.67927e-09	-	NC_019469.2	39231443	39236724	+	1060	-	-
novel.18924	546.895	607.243	497.375	260.497	232.753	260.429	1.13237	3.14617e-11	1.71632e-09	-	NC_019476.2	56114775	56180272	-	9806	-	-
novel.16582	24.3239	28.3687	16.0219	100.4	98.8897	109.299	-2.17205	3.65067e-11	1.98573e-09	-	NC_019473.2	5031852	5047904	-	4525	-	PF03298:Stanniocalcin family
101103804	550.033	509.869	607.438	1029.78	1128.79	1068.7	-0.952601	3.76124e-11	2.03993e-09	ABCF2	NC_019461.2	113155980	113170127	-	2680	protein_coding	ATP binding cassette subfamily F member 2%2C transcript variant X1
101110185	42.3706	55.9706	41.7962	130.248	215.869	178.117	-1.90608	3.79455e-11	2.05203e-09	LOC101110185	NC_019477.2	30573892	30574376	+	485	protein_coding	histone H2B type 1
101116779	34.5242	49.8369	30.6506	111.254	243.606	219.948	-2.32421	3.88077e-11	2.09259e-09	DEPDC1	NC_019458.2	43691279	43716140	-	6321	protein_coding	DEP domain containing 1%2C transcript variant X2
101103609	130.25	111.175	138.624	367.681	523.392	296.862	-1.645	4.02718e-11	2.16528e-09	NPM3	NC_019479.2	21667726	21670908	-	1892	protein_coding	nucleophosmin/nucleoplasmin 3
100192424	1027.09	997.504	1085.31	1808.55	2164.72	1876.98	-0.911805	4.25936e-11	2.28353e-09	PSMA6	NC_019475.2	44378718	44414905	+	1144	protein_coding	proteasome subunit alpha 6%2C transcript variant X1
101118968	4504.62	4568.89	4401.14	7177.23	8344.12	7976.15	-0.802332	4.29565e-11	2.29639e-09	EIF1	NC_019468.2	41335237	41337785	+	1305	protein_coding	eukaryotic translation initiation factor 1
101111162	139.666	68.2382	105.884	352.756	324.407	372.427	-1.74212	4.75458e-11	2.53446e-09	CDCA7	NC_019459.2	135474035	135514562	-	2940	protein_coding	cell division cycle associated 7%2C transcript variant X2
101111872	724.223	778.988	738.4	1314.7	1306.07	1356.12	-0.827053	4.78954e-11	2.54582e-09	DESI1	NC_019460.2	216434854	216456030	-	3233	protein_coding	desumoylating isopeptidase 1
101103062	415.075	527.504	443.737	978.22	973.22	893.286	-1.03719	5.00743e-11	2.65408e-09	NDUFA7	NC_019462.2	14581647	14588998	-	547	protein_coding	NADH:ubiquinone oxidoreductase subunit A7
101118003	1397.45	1475.94	1345.14	2332.26	2598.87	2538.17	-0.824439	5.07909e-11	2.68444e-09	MOGS	NC_019460.2	96118962	96122427	-	2589	protein_coding	mannosyl-oligosaccharide glucosidase%2C transcript variant X1
101111818	1022.39	1548.78	914.641	2632.1	3798.81	4653.99	-1.66916	5.44358e-11	2.86895e-09	FDXR	NC_019468.2	55477337	55488113	+	1899	protein_coding	ferredoxin reductase%2C transcript variant X1
101106014	1497.88	1843.96	1448.24	3037.77	3607.06	3118.4	-1.02754	5.49168e-11	2.88615e-09	DAD1	NC_019464.2	21827514	21849833	+	865	protein_coding	defender against cell death 1%2C transcript variant X1
novel.37	114.558	154.111	117.726	293.059	400.383	352.187	-1.43758	5.53804e-11	2.90027e-09	-	NC_019458.2	180462	185363	-	4902	-	-
101109163	1245.22	1433	1428.04	2340.4	2829.21	2833.69	-0.962775	5.54964e-11	2.90027e-09	CS	NC_019460.2	162760561	162783217	+	2920	protein_coding	citrate synthase
101103220	564.941	527.504	592.113	1198.01	1138.44	983.694	-0.978774	5.65402e-11	2.94657e-09	LOC101103220	NW_014642132.1	7	2288	+	2169	misc_RNA	uncharacterized LOC101103220
443549	2103.62	2238.06	2114.19	3482.79	3983.33	3907.79	-0.817149	5.71642e-11	2.97079e-09	DNMT1	NC_019462.2	12314901	12358716	-	5421	protein_coding	DNA (cytosine-5-)-methyltransferase 1%2C transcript variant X1
101118432	281.686	242.284	237.542	489.789	717.554	721.915	-1.34197	5.85155e-11	3.03257e-09	RHNO1	NC_019460.2	210629135	210638450	-	1600	protein_coding	RAD9-HUS1-RAD1 interacting nuclear orphan 1%2C transcript variant X1
105611978	44.7245	48.3034	50.1555	143.816	214.663	141.684	-1.80613	5.9705e-11	3.08564e-09	LOC105611978	NC_019460.2	105315647	105462274	-	2098	lncRNA	uncharacterized LOC105611978%2C transcript variant X3
101103535	78.4641	105.807	73.1434	230.648	239.989	249.634	-1.48575	6.03384e-11	3.10976e-09	DUSP4	NC_019483.2	24342688	24356536	-	2269	protein_coding	dual specificity phosphatase 4
101120589	1246.01	1512.74	1286.63	2633.46	2883.48	2407.28	-0.970189	6.22494e-11	3.19941e-09	PSMB3	NC_019468.2	38879594	38888341	+	816	protein_coding	proteasome subunit beta 3
novel.18305	1369.98	1441.44	1392.51	2431.3	2372.15	2320.92	-0.76102	6.2698e-11	3.20667e-09	-	NC_019475.2	67040421	67046228	-	900	-	PF08039:Mitochondrial proteolipid
101117623	1621.07	1556.44	1483.77	2587.33	2973.93	3204.76	-0.911324	6.28986e-11	3.20667e-09	SUCLG2	NC_019476.2	33863969	34153102	+	2328	protein_coding	succinate-CoA ligase%2C GDP-forming%2C beta subunit%2C transcript variant X1
novel.11551	133.389	166.378	107.974	317.481	416.06	412.908	-1.49323	6.29062e-11	3.20667e-09	-	NC_019467.2	47878030	47892417	-	2231	-	-
101120525	447.245	391.794	383.829	748.929	927.393	1016.08	-1.13908	6.84348e-11	3.47899e-09	BRI3BP	NC_019474.2	50371755	50396745	-	7006	protein_coding	BRI3 binding protein%2C transcript variant X2
106991783	1763.87	1800.26	1746.39	3009.28	3810.87	3230.4	-0.920573	6.97329e-11	3.53534e-09	LOC106991783	NC_019476.2	51366552	51368603	-	469	lncRNA	uncharacterized LOC106991783%2C transcript variant X1
novel.20793	415.075	363.426	507.128	185.875	115.773	111.998	1.63818	7.01359e-11	3.54614e-09	-	NC_019479.2	50733602	50743933	+	8902	-	-
101107189	1501.02	1644.62	1474.01	2622.61	3305.57	2944.33	-0.941805	7.05259e-11	3.55622e-09	NDUFB2	NC_019461.2	103751212	103758183	+	2595	protein_coding	NADH:ubiquinone oxidoreductase subunit B2
novel.17925	493.539	309.755	238.238	78.6918	102.508	87.7093	1.95118	7.17564e-11	3.60852e-09	-	NC_019475.2	28301468	28374189	+	23989	-	-
101115866	212.638	221.582	209.678	408.383	487.213	472.281	-1.08776	7.34371e-11	3.68311e-09	MAGOHB	NC_019460.2	203637392	203647638	+	1306	protein_coding	mago homolog B%2C exon junction complex core component%2C transcript variant X1
novel.17545	302.871	243.817	242.418	111.254	75.9763	80.9624	1.55922	7.62684e-11	3.81485e-09	-	NC_019474.2	69672732	69750795	+	7220	-	-
101105386	867.028	822.692	809.454	1434.09	1972.97	1794.67	-1.05793	7.70685e-11	3.84457e-09	SPCS3	NC_019483.2	6499119	6507752	+	3687	protein_coding	signal peptidase complex subunit 3%2C transcript variant X1
106990929	171.052	175.579	144.197	50.1999	56.6807	40.4812	1.73167	7.76476e-11	3.86312e-09	LOC106990929	NC_019459.2	34883054	34885230	-	876	lncRNA	uncharacterized LOC106990929
novel.22719	918.03	721.484	915.337	370.394	308.729	419.655	1.21855	8.22262e-11	4.08004e-09	-	NC_019484.2	21135460	21138543	+	2539	-	-
100037660	3980.48	4515.99	4041	7266.78	8240.41	7132.79	-0.85271	8.33087e-11	4.12278e-09	DDOST	NC_019459.2	244855809	244868414	+	1625	protein_coding	dolichyl-diphosphooligosaccharide--protein glycosyltransferase subunit (non-catalytic)
101117873	2883.55	3213.33	3109.64	5389.03	5740.43	5034.51	-0.8121	8.61498e-11	4.24775e-09	PSMC3	NC_019472.2	75373438	75379302	-	1534	protein_coding	proteasome 26S subunit%2C ATPase 3
novel.6887	0	0	0.696604	46.1297	75.9763	109.299	-8.16847	8.62892e-11	4.24775e-09	-	NC_019461.2	80725028	80726273	.	1246	-	-
novel.16476	577.496	555.106	528.722	290.346	213.457	207.804	1.22421	8.70895e-11	4.26811e-09	-	NC_019472.2	77835925	77863310	-	10767	-	-
101115175	153.005	190.147	176.937	398.886	394.353	367.03	-1.15735	8.71602e-11	4.26811e-09	PGP	NC_019481.2	1718444	1721191	-	2646	protein_coding	phosphoglycolate phosphatase
101115020	1075.74	1440.67	1258.07	2800.34	2409.53	2511.19	-1.03237	8.87572e-11	4.32898e-09	NOTCH1	NC_019460.2	2847499	2872512	+	7403	protein_coding	notch 1%2C transcript variant X1
novel.10858	474.708	488.401	433.984	218.438	142.305	120.094	1.53996	8.88674e-11	4.32898e-09	-	NC_019466.2	18983577	18987129	+	3553	-	-
novel.7756	177.329	341.191	162.309	658.026	865.888	983.694	-1.88157	9.07518e-11	4.40926e-09	-	NC_019462.2	18618881	18633038	-	1851	-	PF01248:Ribosomal protein L7Ae/L30e/S12e/Gadd45 family
101102520	1020.82	1235.19	978.728	1971.36	2161.1	2242.66	-0.978998	9.16933e-11	4.44343e-09	GLO1	NC_019477.2	12484876	12512651	-	2025	protein_coding	glyoxalase I
novel.17434	166.344	114.241	155.343	40.7026	38.5911	36.4331	1.91357	9.6382e-11	4.65855e-09	-	NC_019474.2	63513222	63634436	-	10776	-	PF02786:Carbamoyl-phosphate synthase L chain, ATP binding domain|PF00289:Biotin carboxylase, N-terminal domain|PF08326:Acetyl-CoA carboxylase, central region|PF01039:Carboxyl transferase domain|PF02785:Biotin carboxylase C-terminal domain|PF00364:Biotin-requiring enzyme
101108792	2143.64	2181.32	2128.12	3458.37	4196.78	4025.18	-0.856151	9.69888e-11	4.67576e-09	CCT8	NC_019458.2	125129198	125142819	+	1994	protein_coding	chaperonin containing TCP1%2C subunit 8 (theta)%2C transcript variant X1
101122488	156.143	167.912	169.275	533.205	388.323	353.536	-1.36917	1.00371e-10	4.82637e-09	LOC101122488	NC_019480.2	34787940	34788895	-	956	protein_coding	RWD domain-containing protein 1
novel.1694	55.7095	64.4046	45.9758	143.816	194.162	222.647	-1.75731	1.0143e-10	4.85659e-09	-	NC_019458.2	194659901	194661304	.	1404	-	-
101121295	92.5876	178.646	94.7381	377.178	416.06	470.932	-1.78916	1.01521e-10	4.85659e-09	DNAH10	NC_019474.2	51345354	51512637	-	14516	protein_coding	dynein%2C axonemal%2C heavy chain 10%2C transcript variant X1
101107879	32.9549	26.0685	40.403	113.967	120.597	133.588	-1.88509	1.05123e-10	5.01607e-09	BRIP1	NC_019468.2	10758460	10943368	+	4618	protein_coding	BRCA1 interacting protein C-terminal helicase 1%2C transcript variant X1
novel.8378	1120.47	1433.77	1002.41	2444.87	2771.32	2473.4	-1.11268	1.09164e-10	5.1956e-09	-	NC_019462.2	83560988	83563857	+	1123	-	PF02935:Cytochrome c oxidase subunit VIIc
novel.1102	1967.88	2180.55	1914.96	3362.04	3721.63	3921.28	-0.860042	1.12807e-10	5.35533e-09	-	NC_019458.2	105167346	105182343	-	4050	-	-
101113105	163.99	125.742	131.658	322.908	330.436	342.741	-1.24201	1.18328e-10	5.60314e-09	POC1A	NC_019476.2	48682591	48783194	+	9318	protein_coding	POC1 centriolar protein A%2C transcript variant X4
novel.23939	231.469	238.45	239.632	105.827	83.2121	83.6612	1.38153	1.19781e-10	5.6576e-09	-	NW_014640860.1	6	2275	+	1897	-	-
101107236	819.95	860.261	730.041	1390.67	1665.45	1626	-0.958434	1.20391e-10	5.67204e-09	USP1	NC_019458.2	37395599	37406892	+	4917	protein_coding	ubiquitin specific peptidase 1%2C transcript variant X1
novel.7087	461.369	257.618	373.38	134.319	85.624	86.3599	1.83624	1.3117e-10	6.16433e-09	-	NC_019461.2	111631072	111703995	+	11173	-	-
101118849	506.878	458.499	513.397	892.745	1113.11	952.658	-1.00088	1.3452e-10	6.30588e-09	LOC101118849	NC_019482.2	43459785	43480163	+	1048	protein_coding	mitochondrial import inner membrane translocase subunit Tim23%2C transcript variant X1
105605547	1351.94	1314.16	1157.76	719.08	586.103	628.808	0.983858	1.44396e-10	6.74641e-09	PRRG3	NC_019484.2	79235982	79245641	-	7780	protein_coding	proline rich Gla (G-carboxyglutamic acid) 3 (transmembrane)%2C transcript variant X1
101116408	1385.68	1485.14	1456.6	2341.76	2761.68	2797.25	-0.868547	1.44641e-10	6.74641e-09	PSMB1	NC_019465.2	90553012	90577848	-	883	protein_coding	proteasome subunit beta 1
101116434	675.576	713.05	709.143	1259.07	1351.9	1183.4	-0.855212	1.45244e-10	6.75765e-09	SNRPC	NC_019477.2	8842942	8854007	+	1022	protein_coding	small nuclear ribonucleoprotein polypeptide C
101107838	179.683	166.378	167.882	336.475	445.004	516.81	-1.33734	1.58761e-10	7.36818e-09	RMI2	NC_019481.2	9981828	9987217	+	1439	protein_coding	RecQ mediated genome instability 2
101106140	29.0317	25.3018	16.7185	88.1891	114.567	106.601	-2.12913	1.66142e-10	7.69159e-09	NEIL3	NC_019483.2	7288871	7339416	+	7265	protein_coding	nei-like DNA glycosylase 3%2C transcript variant X1
101112867	2142.85	2511.01	2082.15	4018.71	4014.68	4058.92	-0.84419	1.68403e-10	7.77695e-09	ECHS1	NC_019479.2	50678424	50687909	+	1997	protein_coding	enoyl-CoA hydratase%2C short chain%2C 1%2C mitochondrial%2C transcript variant X1
101113897	66.6945	85.106	55.7283	192.659	197.779	219.948	-1.55823	1.69462e-10	7.80654e-09	DNAJB11	NC_019458.2	198678651	198694008	-	1625	protein_coding	DnaJ heat shock protein family (Hsp40) member B11%2C transcript variant X1
101105616	1047.5	1156.98	1042.12	1808.55	1982.62	1951.19	-0.822909	1.76415e-10	8.10684e-09	SDHC	NC_019458.2	110696942	110727383	+	1348	protein_coding	succinate dehydrogenase complex%2C subunit C%2C integral membrane protein%2C 15kDa
101108484	731.285	910.098	741.883	1584.69	1711.27	1454.63	-0.995479	1.80277e-10	8.26396e-09	NDUFA11	NC_019462.2	16016978	16022111	+	580	protein_coding	NADH:ubiquinone oxidoreductase subunit A11
101110965	451.168	499.902	449.309	846.615	871.918	862.25	-0.882227	1.8379e-10	8.40436e-09	DLAT	NC_019472.2	21733669	21765334	+	3886	protein_coding	dihydrolipoamide S-acetyltransferase
101112511	114.558	121.909	111.457	248.286	278.58	279.32	-1.21315	1.88429e-10	8.59541e-09	ACER3	NC_019472.2	54313588	54456550	+	3199	protein_coding	alkaline ceramidase 3
101114812	1555.16	1622.38	1481.68	2512.71	2830.42	2810.75	-0.807584	1.99791e-10	9.09149e-09	SUB1	NC_019473.2	40968019	40986088	-	3429	protein_coding	SUB1 homolog%2C transcriptional regulator
101118048	786.21	990.603	713.322	1583.33	2039.3	1920.16	-1.15478	2.01956e-10	9.16763e-09	PSMA1	NC_019472.2	37717918	37731470	+	1222	protein_coding	proteasome subunit alpha 1
101103780	291.886	289.82	270.282	558.983	607.81	524.907	-0.990497	2.04358e-10	9.25042e-09	LOC101103780	NC_019458.2	237625316	237629458	+	638	pseudogene	-
101114866	240.885	371.093	235.452	679.734	722.377	913.526	-1.45051	2.04772e-10	9.25042e-09	C5H5orf30	NC_019462.2	99443287	99462870	+	2783	protein_coding	chromosome 5 open reading frame%2C human C5orf30%2C transcript variant X1
101123475	494.324	539.005	500.858	971.437	985.279	881.141	-0.887596	2.06017e-10	9.28422e-09	EMC6	NC_019468.2	23935129	23936037	+	722	protein_coding	ER membrane protein complex subunit 6
101107603	451.168	420.163	427.018	747.572	863.476	858.202	-0.927811	2.1562e-10	9.69354e-09	AP3S1	NC_019464.2	4461486	4534745	+	2209	protein_coding	adaptor-related protein complex 3%2C sigma 1 subunit%2C transcript variant X1
101114418	47.0784	60.5709	36.2234	132.962	192.956	236.14	-1.9685	2.17455e-10	9.75254e-09	ESCO2	NC_019459.2	100992213	101020064	+	3561	protein_coding	establishment of sister chromatid cohesion N-acetyltransferase 2
101119067	57.2788	65.938	48.0657	146.53	182.102	203.755	-1.63827	2.19059e-10	9.79276e-09	MASTL	NC_019470.2	16699829	16726949	+	7216	protein_coding	microtubule associated serine/threonine kinase like%2C transcript variant X1
101102222	1827.43	1932.9	1781.22	2976.72	3591.39	3497.58	-0.861248	2.19401e-10	9.79276e-09	CCT2	NC_019460.2	149718848	149734555	-	1991	protein_coding	chaperonin containing TCP1%2C subunit 2 (beta)%2C transcript variant X1
novel.15062	218.915	201.648	204.802	89.5458	72.3583	63.4206	1.47348	2.24123e-10	9.97961e-09	-	NC_019471.2	45348891	45359643	+	4383	-	PF14817:HAUS augmin-like complex subunit 5
101116658	1162.84	1237.49	1003.81	1968.65	2339.59	2330.37	-0.96393	2.25091e-10	9.99886e-09	CNIH1	NC_019464.2	63849761	63867661	-	4959	protein_coding	cornichon family AMPA receptor auxiliary protein 1%2C transcript variant X1
novel.6103	401.736	384.894	434.681	204.87	154.364	176.768	1.19037	2.2907e-10	1.01514e-08	-	NC_019460.2	207330467	207351266	-	6152	-	-
novel.18148	162.421	177.113	105.187	354.113	594.544	871.696	-2.0342	2.31133e-10	1.02186e-08	-	NC_019475.2	55349653	55395478	-	9111	-	PF00168:C2 domain
101117173	2452	2785.5	2785.02	4409.45	4893.84	4717.41	-0.805427	2.41287e-10	1.06423e-08	ACADVL	NC_019468.2	26525207	26530514	+	2234	protein_coding	acyl-CoA dehydrogenase%2C very long chain
novel.14244	790.918	729.918	803.184	1298.41	1430.28	1496.46	-0.86235	2.44243e-10	1.07473e-08	-	NC_019470.2	58933397	58958543	+	3407	-	PF00254:FKBP-type peptidyl-prolyl cis-trans isomerase
novel.16461	68.2637	50.6036	59.2113	2.71351	3.61792	0	4.78124	2.47982e-10	1.08861e-08	-	NC_019472.2	76675984	76676408	.	425	-	-
101106227	368.781	501.435	377.559	819.48	991.309	1084.9	-1.21483	2.52541e-10	1.10603e-08	SPTSSA	NC_019481.2	21981465	21981713	+	249	protein_coding	serine palmitoyltransferase small subunit A%2C transcript variant X1
101114294	447.245	538.238	393.581	891.388	1139.64	1026.87	-1.14963	2.55022e-10	1.11427e-08	LOC101114294	NC_019470.2	11612032	11612986	+	955	protein_coding	phosphoglycerate mutase 1-like%2C transcript variant X1
101113536	1518.28	1350.2	1620.3	3024.21	3029.4	2526.03	-0.934568	2.60107e-10	1.13384e-08	TMED3	NC_019475.2	24513683	24525114	+	1396	protein_coding	transmembrane p24 trafficking protein 3
101111450	3042.84	3680.26	2840.75	5622.39	7764.05	7603.72	-1.13415	2.75746e-10	1.19921e-08	CALU	NC_019461.2	92754164	92777132	+	3765	protein_coding	calumenin%2C transcript variant X1
101105144	725.008	591.142	675.706	1196.66	1567.76	1357.47	-1.04958	2.77983e-10	1.20612e-08	SNRPG	NC_019460.2	37903711	37911244	+	493	protein_coding	small nuclear ribonucleoprotein polypeptide G
101110188	1100.85	1248.99	1053.26	1922.52	2393.86	2392.44	-0.979455	2.8664e-10	1.2408e-08	PSMB2	NC_019458.2	10319924	10354473	-	867	protein_coding	proteasome subunit beta 2%2C transcript variant X1
novel.13289	1175.39	1242.85	1207.21	2035.13	2000.71	2011.92	-0.738192	3.03853e-10	1.31227e-08	-	NC_019469.2	39807407	39812090	+	1726	-	PF10222:Uncharacterized conserved protein (DUF2152)
101117608	1216.19	1425.33	1317.97	2292.92	2632.64	2316.88	-0.871313	3.11208e-10	1.34092e-08	PSMC4	NC_019471.2	48529428	48539925	+	1502	protein_coding	proteasome 26S subunit%2C ATPase 4
101122512	1341.74	1321.83	1404.35	2344.47	2410.74	2180.59	-0.7698	3.1668e-10	1.36136e-08	SUCLG1	NC_019460.2	56010983	56047363	-	1287	protein_coding	succinate-CoA ligase%2C alpha subunit%2C transcript variant X1
100270714	1708.16	1804.09	1769.37	3239.93	3115.03	2797.25	-0.793151	3.21405e-10	1.37849e-08	MRCL3	NC_019480.2	37697873	37703381	+	1550	protein_coding	myosin regulatory light chain MRCL3%2C transcript variant X1
novel.18053	101.219	98.1403	115.636	230.648	258.078	303.609	-1.32957	3.25847e-10	1.39434e-08	-	NC_019475.2	43685292	43755325	-	1505	-	-
101106905	655.96	847.993	641.572	1377.11	1464.05	1555.83	-1.03539	3.32987e-10	1.42164e-08	NINJ1	NC_019459.2	28268105	28279325	+	1148	protein_coding	ninjurin 1%2C transcript variant X1
101109147	46.2938	44.4698	45.2792	118.038	162.806	145.732	-1.65046	3.36308e-10	1.43254e-08	CENPP	NC_019459.2	28589712	28826555	-	1338	protein_coding	centromere protein P
novel.815	30.601	76.6721	38.3132	181.805	212.251	329.247	-2.3132	3.44046e-10	1.46216e-08	-	NC_019458.2	90493732	90495274	.	1543	-	-
101119200	498.247	584.241	427.715	959.226	1122.76	1119.98	-1.08485	3.52424e-10	1.49436e-08	GOLT1B	NC_019460.2	193224071	193238775	-	3019	protein_coding	golgi transport 1B
100302359	83.9566	112.708	80.1094	241.502	259.284	230.743	-1.40381	3.59099e-10	1.51921e-08	TXNDC17	NC_019468.2	24817891	24820346	-	519	protein_coding	thioredoxin domain containing 17
101102453	1400.58	1678.35	1662.79	2744.72	3967.65	3508.37	-1.10809	3.68189e-10	1.55307e-08	COL15A1	NC_019459.2	48525047	48627323	-	5195	protein_coding	collagen%2C type XV%2C alpha 1%2C transcript variant X2
novel.18948	195.376	375.693	211.071	58.3405	63.9165	78.2637	1.9639	3.68768e-10	1.55307e-08	-	NC_019476.2	57643736	57724068	-	14296	-	PF00209:Sodium:neurotransmitter symporter family
654334	705.392	693.116	865.878	1387.96	1699.22	1491.06	-1.01557	3.71126e-10	1.55948e-08	SLCO2A1	NC_019458.2	253231466	253325852	+	9950	protein_coding	solute carrier organic anion transporter family member 2A1%2C transcript variant X2
101121995	447.245	348.091	528.026	1098.97	1013.02	925.671	-1.19818	3.75477e-10	1.57422e-08	DCTPP1	NC_019481.2	26607902	26611265	-	773	protein_coding	dCTP pyrophosphatase 1
101108844	5905.21	6030.26	5803.41	9148.6	9929.98	10369.9	-0.731302	3.80127e-10	1.59014e-08	MYH10	NC_019468.2	27584808	27739860	-	8407	protein_coding	myosin%2C heavy chain 10%2C non-muscle%2C transcript variant X2
101105407	148.297	138.776	118.423	272.708	418.472	407.511	-1.43977	3.86255e-10	1.61216e-08	XRCC2	NC_019461.2	114395650	114419827	-	2780	protein_coding	X-ray repair complementing defective repair in Chinese hamster cells 2
novel.3514	1036.51	914.698	833.138	407.026	413.649	507.365	1.06824	3.88168e-10	1.61653e-08	-	NC_019459.2	198636780	198696849	-	8343	-	PF08920:Splicing factor 3B subunit 1
novel.7273	1253.07	1587.88	1173.08	698.729	576.455	565.388	1.12509	3.99898e-10	1.66167e-08	-	NC_019462.2	3667691	3701420	-	9414	-	PF10345:Cohesin loading factor
101105152	839.566	917.765	777.41	1428.66	1735.39	1755.54	-0.957048	4.19521e-10	1.73933e-08	DLD	NC_019461.2	48930798	48958605	+	3021	protein_coding	dihydrolipoamide dehydrogenase
101106830	439.399	522.137	567.035	1085.4	1307.27	960.754	-1.13349	4.32983e-10	1.79117e-08	GLIPR2	NC_019459.2	52148201	52167566	-	1055	protein_coding	GLI pathogenesis-related 2
novel.3956	270.701	263.752	213.857	88.1891	85.624	107.95	1.40995	4.42244e-10	1.82543e-08	-	NC_019459.2	241147967	241176516	-	5606	-	PF01480:PWI domain
100037686	1741.12	1912.97	1689.96	2888.53	3281.45	3265.49	-0.820314	4.51931e-10	1.8613e-08	DERL1	NC_019466.2	29466193	29491508	+	3132	protein_coding	derlin 1
105609981	122.404	105.041	123.299	31.2054	18.0896	35.0837	2.06488	4.56191e-10	1.8747e-08	LOC105609981	NC_019459.2	185924656	185930274	+	3665	lncRNA	uncharacterized LOC105609981%2C transcript variant X2
101119093	936.861	1571.01	923.697	2594.12	3441.85	3322.16	-1.44753	4.62105e-10	1.89483e-08	FDPS	NC_019458.2	103948444	103957763	+	2351	protein_coding	farnesyl diphosphate synthase%2C transcript variant X2
novel.4566	36.8781	21.4682	16.0219	86.8323	144.717	184.864	-2.49077	4.73732e-10	1.93601e-08	-	NC_019460.2	33726896	33733262	+	1895	-	-
101105647	850.551	886.329	900.709	1579.26	1527.97	1438.43	-0.785186	4.74223e-10	1.93601e-08	TOMM22	NC_019460.2	214049040	214051246	+	1293	protein_coding	translocase of outer mitochondrial membrane 22 homolog (yeast)%2C transcript variant X1
novel.19409	223.623	199.347	211.071	92.2593	63.9165	53.975	1.59497	4.92973e-10	2.00817e-08	-	NC_019477.2	26859967	26931473	-	1013	-	-
novel.10855	221.269	149.511	304.416	67.8377	43.415	28.3369	2.27599	4.95241e-10	2.01301e-08	-	NC_019466.2	18957310	18968315	-	4858	-	PF00078:Reverse transcriptase (RNA-dependent DNA polymerase)
101112732	415.86	574.274	424.232	926.664	1117.94	1094.34	-1.15053	5.08574e-10	2.06067e-08	WFS1	NC_019463.2	102416648	102449319	-	2880	protein_coding	Wolfram syndrome 1 (wolframin)%2C transcript variant X1
101103533	2107.54	2383.74	2073.79	3591.33	4544.1	4604.06	-0.95654	5.09177e-10	2.06067e-08	VDAC2	NC_019482.2	30743718	30757826	+	1506	protein_coding	voltage-dependent anion channel 2
443535	2364.12	5775.71	2615.75	11529.7	12537.3	15331.6	-1.87308	5.14786e-10	2.07887e-08	LDLR	NC_019462.2	13145900	13180517	+	4408	protein_coding	low density lipoprotein receptor
101116510	283.255	352.692	253.564	577.978	858.652	786.685	-1.32258	5.32569e-10	2.14604e-08	NDUFC1	NC_019474.2	18046801	18050526	+	559	protein_coding	NADH:ubiquinone oxidoreductase subunit C1
novel.16502	167.913	147.977	257.743	62.4107	39.7971	41.8306	1.99787	5.60526e-10	2.25382e-08	-	NC_019472.2	79273029	79313093	+	10285	-	PF00097:Zinc finger, C3HC4 type (RING finger)
101109260	271.486	240.75	220.127	462.653	563.189	530.304	-1.08868	5.7301e-10	2.29906e-08	CCDC91	NC_019460.2	185706850	186137244	-	6146	protein_coding	coiled-coil domain containing 91%2C transcript variant X7
105603753	98.0801	98.1403	77.323	194.016	420.884	523.557	-2.05833	5.78123e-10	2.3146e-08	LOC105603753	NC_019458.2	229376530	229378247	-	1718	pseudogene	-
443009	1726.21	1869.27	1805.6	2870.89	3148.79	3370.74	-0.797942	6.24442e-10	2.49469e-08	PPP2CA	NC_019462.2	43144225	43169214	-	1975	protein_coding	protein phosphatase 2%2C catalytic subunit%2C alpha isozyme%2C transcript variant X1
101116843	246.377	351.158	266.799	594.259	688.61	669.29	-1.17583	6.39251e-10	2.54615e-08	LOC101116843	NC_019467.2	19425954	19426655	-	702	protein_coding	acyl carrier protein%2C mitochondrial
novel.4610	2122.45	1892.27	1576.41	1013.5	839.357	848.756	1.04942	6.4005e-10	2.54615e-08	-	NC_019460.2	35147405	35171454	+	20850	-	PF00170:bZIP transcription factor
101117287	2025.94	2215.06	1788.18	3511.28	3831.37	3558.3	-0.854635	6.52896e-10	2.59172e-08	LOC101117287	NC_019458.2	63276949	63313289	-	1659	protein_coding	15 kDa selenoprotein%2C transcript variant X1
novel.18416	977.662	985.236	1014.95	1632.18	1700.42	1640.84	-0.739992	6.64669e-10	2.63285e-08	-	NC_019476.2	6840238	6869876	-	5280	-	-
101119977	1280.53	1580.21	1264.34	2431.3	2951.01	2673.11	-0.965778	7.01398e-10	2.77245e-08	PSMC2	NC_019461.2	44553261	44567646	+	1500	protein_coding	proteasome 26S subunit%2C ATPase 2
101122895	14.9082	11.5008	8.35924	46.1297	100.096	87.7093	-2.75868	7.11042e-10	2.80463e-08	DNASE1L3	NC_019476.2	43113099	43133691	+	1408	protein_coding	deoxyribonuclease I-like 3
101121970	318.564	273.719	254.26	526.421	781.47	881.141	-1.3713	7.24531e-10	2.85181e-08	PLK4	NC_019474.2	29515410	29532645	-	3713	protein_coding	polo-like kinase 4%2C transcript variant X2
101109414	1587.33	1923.7	1565.97	2931.95	3359.84	3169.68	-0.898264	7.44383e-10	2.92378e-08	SAR1A	NC_019482.2	26092764	26105979	-	3242	protein_coding	secretion associated%2C Ras related GTPase 1A%2C transcript variant X1
554319	11321.6	11594.4	10771.6	19773.3	19348.6	17278.7	-0.743521	7.49904e-10	2.93928e-08	PPIB	NC_019464.2	42877726	42883839	+	921	protein_coding	peptidylprolyl isomerase B (cyclophilin B)
novel.20540	265.993	183.246	220.823	84.1188	79.5942	62.0712	1.56823	7.82007e-10	3.05868e-08	-	NC_019479.2	20281900	20306895	-	5160	-	-
101105182	199.299	262.219	191.566	434.162	575.249	630.158	-1.32867	7.86342e-10	3.0692e-08	PDP2	NC_019471.2	33842243	33850670	+	4984	protein_coding	pyruvate dehyrogenase phosphatase catalytic subunit 2%2C transcript variant X2
101105184	1976.51	2082.41	1934.47	3158.53	3910.97	3871.35	-0.868418	8.03288e-10	3.1288e-08	IPO7	NC_019472.2	42655768	42699476	-	5414	protein_coding	importin 7
novel.18916	327.98	263.752	292.574	115.324	43.415	75.565	1.9215	8.07155e-10	3.13731e-08	-	NC_019476.2	55699459	55719836	-	10717	-	PF09139:Mitochondrial matrix Mmp37
100302501	201.653	277.553	130.962	546.772	687.404	640.953	-1.62111	8.17705e-10	3.17171e-08	PLAU	NC_019482.2	29573146	29579049	+	2334	protein_coding	plasminogen activator%2C urokinase
101105994	117.696	147.977	128.175	263.21	410.031	464.185	-1.53045	8.28404e-10	3.20654e-08	GAS2L3	NC_019460.2	169311605	169350005	+	8663	protein_coding	growth arrest specific 2 like 3%2C transcript variant X3
101117790	114.558	124.209	110.76	234.719	290.639	307.657	-1.25383	9.01016e-10	3.48032e-08	NOCT	NC_019474.2	18233600	18255999	-	5362	protein_coding	nocturnin
novel.16423	334.257	286.754	300.933	135.675	131.451	144.383	1.16425	9.02865e-10	3.48032e-08	-	NC_019472.2	74700071	74747249	+	8481	-	PF10033:Autophagy-related protein 13
101120690	371.135	394.095	234.059	766.567	875.536	882.491	-1.33814	9.26418e-10	3.56375e-08	ANGPTL5	NC_019472.2	6456449	6472140	+	1710	protein_coding	angiopoietin like 5
101121782	71.4023	67.4714	39.7064	162.811	223.105	222.647	-1.77294	9.30259e-10	3.57116e-08	MYBL1	NC_019466.2	43507866	43545491	-	4890	protein_coding	v-myb avian myeloblastosis viral oncogene homolog-like 1%2C transcript variant X4
novel.10157	652.036	648.646	624.157	301.2	343.702	357.584	0.940671	9.34955e-10	3.58182e-08	-	NC_019464.2	98950703	99156929	-	17898	-	PF12895:Anaphase-promoting complex, cyclosome, subunit 3
novel.491	451.953	387.961	342.729	179.092	153.159	179.467	1.20941	9.38112e-10	3.58655e-08	-	NC_019458.2	38456103	38513958	+	12495	-	PF13499:EF-hand domain pair
101103148	3185.64	4238.43	3576.36	6558.55	7101.97	7105.8	-0.916698	9.40326e-10	3.58766e-08	ACO2	NC_019460.2	216326128	216371014	+	3127	protein_coding	aconitase 2%2C transcript variant X1
101123378	123.189	115.775	101.008	229.292	341.29	381.873	-1.4876	9.60249e-10	3.6562e-08	DCK	NC_019463.2	85862269	85890038	+	4667	protein_coding	deoxycytidine kinase%2C transcript variant X3
101112110	83.1719	80.5057	83.5924	14.9243	15.6776	21.59	2.24713	9.85446e-10	3.7445e-08	TTYH3	NC_019481.2	40530706	40552231	+	2237	protein_coding	tweety family member 3%2C transcript variant X1
100217408	1563	1822.5	1500.48	2900.74	3116.23	2798.6	-0.85161	1.00544e-09	3.8127e-08	ATP5H	NC_019468.2	55336153	55340891	+	590	protein_coding	ATP synthase%2C H+ transporting%2C mitochondrial Fo complex subunit D
101106591	1314.27	1318.76	1363.25	2161.31	2202.11	2470.7	-0.773957	1.03644e-09	3.91829e-08	TMED7	NC_019464.2	4220949	4232095	-	3018	protein_coding	transmembrane p24 trafficking protein 7%2C transcript variant X1
101102051	52.5709	98.907	34.8302	194.016	352.144	391.318	-2.33342	1.03748e-09	3.91829e-08	E2F7	NC_019460.2	112589866	112628398	-	7295	protein_coding	E2F transcription factor 7
novel.10953	1045.14	706.917	839.408	226.578	294.257	404.812	1.48532	1.05898e-09	3.99139e-08	-	NC_019466.2	33728596	33776383	-	25264	-	-
novel.8886	91.0183	95.0734	54.3351	309.34	197.779	319.802	-1.78329	1.07082e-09	4.0279e-08	-	NC_019463.2	83810576	83869291	-	7325	-	PF00089:Trypsin
101111742	380.551	384.127	404.03	660.74	765.793	778.589	-0.915988	1.09746e-09	4.11978e-08	TIMM8B	NC_019472.2	21785536	21787755	-	527	protein_coding	translocase of inner mitochondrial membrane 8 homolog B (yeast)
101110925	533.556	557.406	487.623	986.361	915.333	1137.52	-0.944976	1.14378e-09	4.28505e-08	MYL6B	NC_019460.2	162887443	162890199	-	786	protein_coding	myosin light chain 6B
novel.18272	79.2487	110.408	90.5585	227.935	225.517	259.08	-1.34593	1.14853e-09	4.29124e-08	-	NC_019475.2	65850824	65852835	+	2012	-	-
101112661	614.374	713.05	695.211	1208.87	1307.27	1160.46	-0.862216	1.15004e-09	4.29124e-08	SNRPE	NC_019469.2	961286	970933	+	3950	protein_coding	small nuclear ribonucleoprotein polypeptide E
101117548	584.557	934.633	530.812	1856.04	1624.44	1774.43	-1.35821	1.19031e-09	4.43267e-08	COL11A1	NC_019458.2	79190461	79418111	-	7165	protein_coding	collagen%2C type XI%2C alpha 1%2C transcript variant X2
101113848	1026.31	1063.44	1040.73	1820.77	1823.43	1651.63	-0.758579	1.21928e-09	4.52383e-08	MYDGF	NC_019462.2	16994254	17005906	+	941	protein_coding	myeloid-derived growth factor
101120382	169.482	398.695	160.915	738.075	1205.97	1037.67	-2.03261	1.21964e-09	4.52383e-08	PSAT1	NC_019459.2	58139556	58167245	-	2268	protein_coding	phosphoserine aminotransferase 1
101119723	320.133	285.22	301.629	620.037	542.688	580.231	-0.942017	1.22663e-09	4.5407e-08	PCYOX1L	NC_019462.2	58192648	58205353	+	1938	protein_coding	prenylcysteine oxidase 1 like%2C transcript variant X1
101116553	523.355	740.652	482.05	1234.65	1343.45	1704.26	-1.29449	1.24776e-09	4.6098e-08	CPSF3	NC_019460.2	18602344	18632727	+	3190	protein_coding	cleavage and polyadenylation specific factor 3%2C transcript variant X1
101114584	1271.9	1858.53	1237.17	2865.47	3730.07	4371.97	-1.32842	1.28564e-09	4.74036e-08	DDIT4	NC_019482.2	28097532	28099657	+	1744	protein_coding	DNA damage inducible transcript 4
101104442	78.4641	113.475	82.1992	225.221	235.165	263.128	-1.40056	1.33597e-09	4.91619e-08	FAM69A	NC_019458.2	69158694	69283004	-	4382	protein_coding	family with sequence similarity 69 member A%2C transcript variant X2
101102483	724.223	574.274	631.123	1177.66	1181.85	1258.97	-0.907165	1.35688e-09	4.98333e-08	ISOC1	NC_019462.2	22467252	22488145	-	1829	protein_coding	isochorismatase domain containing 1%2C transcript variant X1
101119103	189.098	230.783	222.217	465.367	457.064	410.21	-1.05313	1.37054e-09	5.02359e-08	NUDT1	NC_019481.2	40804333	40809768	-	650	protein_coding	nudix hydrolase 1%2C transcript variant X2
novel.18634	89.449	82.8059	80.806	20.3513	20.5015	14.8431	2.18043	1.37349e-09	5.02456e-08	-	NC_019476.2	36486772	36799829	-	4849	-	-
101104503	1373.91	1396.97	1311.7	2153.17	2736.35	2666.36	-0.888348	1.43576e-09	5.24207e-08	TRAM1	NC_019466.2	46967320	46998730	-	2697	protein_coding	translocation associated membrane protein 1
101117672	214.207	201.648	185.297	366.324	575.249	559.99	-1.32178	1.45405e-09	5.2985e-08	WDHD1	NC_019464.2	64347371	64398118	-	4145	protein_coding	WD repeat and HMG-box DNA binding protein 1%2C transcript variant X1
novel.22742	265.209	219.282	262.62	81.4053	91.6539	114.697	1.37727	1.5097e-09	5.49055e-08	-	NC_019484.2	28400855	30640077	-	18915	-	PF00569:Zinc finger, ZZ type|PF00307:Calponin homology (CH) domain|PF09068:EF hand|PF00435:Spectrin repeat|PF00397:WW domain|PF09069:EF-hand
101105837	575.926	597.276	567.035	987.718	1062.46	978.296	-0.799694	1.57294e-09	5.70941e-08	MRPL20	NC_019469.2	49127282	49130251	+	747	protein_coding	mitochondrial ribosomal protein L20
novel.2254	449.599	473.834	367.11	194.016	190.544	206.454	1.12658	1.57848e-09	5.71838e-08	-	NC_019458.2	275133152	275245371	+	7037	-	PF00439:Bromodomain|PF00583:Acetyltransferase (GNAT) family
101104048	545.325	645.579	623.46	1158.67	1298.83	1041.72	-0.947774	1.60108e-09	5.78902e-08	NANS	NC_019459.2	49386139	49401998	-	1046	protein_coding	N-acetylneuraminate synthase
101122245	823.873	900.897	787.162	1373.04	1603.94	1692.12	-0.89459	1.68992e-09	6.09842e-08	SEPHS2	NC_019481.2	26622089	26624102	-	2014	protein_coding	selenophosphate synthetase 2%2C transcript variant X1
novel.23420	199.299	65.938	229.183	23.0648	15.6776	29.6862	2.85867	1.72199e-09	6.20216e-08	-	NC_019484.2	121439697	121528945	-	7246	-	-
101121018	422.137	464.633	408.906	757.069	955.13	1145.62	-1.14139	1.73939e-09	6.25276e-08	MAP3K5	NC_019465.2	61511304	61740165	-	4951	protein_coding	mitogen-activated protein kinase kinase kinase 5%2C transcript variant X1
novel.4291	26.6778	39.1028	38.3132	134.319	98.8897	134.937	-1.8183	1.76025e-09	6.30454e-08	-	NC_019460.2	6694244	6706052	+	846	-	PF01124:MAPEG family
101109493	562.587	390.261	473.691	221.151	201.397	172.72	1.26069	1.76055e-09	6.30454e-08	RNF39	NC_019477.2	27854942	27861238	+	2876	protein_coding	ring finger protein 39%2C transcript variant X1
101118673	1445.31	1844.73	1397.39	2921.09	2971.52	3014.5	-0.926274	1.77805e-09	6.35499e-08	TCEAL8	NC_019484.2	121819426	121821651	+	1212	protein_coding	transcription elongation factor A (SII)-like 8%2C transcript variant X1
101118001	1253.86	1249.76	1324.24	2124.68	2206.93	2022.71	-0.731224	1.82146e-09	6.4977e-08	PPM1G	NC_019460.2	34238959	34258426	-	2241	protein_coding	protein phosphatase%2C Mg2+/Mn2+ dependent 1G
105609169	288.748	297.488	268.889	139.746	97.6838	117.396	1.27174	1.85455e-09	6.60311e-08	LOC105609169	NC_019470.2	35195979	35201378	+	5259	lncRNA	uncharacterized LOC105609169
101103555	880.367	1012.07	940.415	1815.34	1793.28	1534.24	-0.8604	1.86275e-09	6.61967e-08	POLR2F	NC_019460.2	213489639	213498359	+	620	protein_coding	polymerase (RNA) II (DNA directed) polypeptide F
101116825	285.609	308.222	309.989	577.978	593.338	531.653	-0.91399	1.8684e-09	6.62712e-08	NOP16	NC_019462.2	35287757	35292765	-	987	protein_coding	NOP16 nucleolar protein
100528012	400.951	512.936	452.792	835.761	911.715	885.189	-0.945932	1.88688e-09	6.67999e-08	HMBS	NC_019472.2	29116412	29123928	+	3739	protein_coding	hydroxymethylbilane synthase%2C transcript variant X4
101117939	663.021	741.419	663.863	1172.24	1436.31	1241.42	-0.896899	1.91789e-09	6.77689e-08	ENY2	NC_019466.2	67614338	67623861	-	704	protein_coding	enhancer of yellow 2 homolog (Drosophila)%2C transcript variant X2
novel.23343	298.163	180.946	252.171	598.329	666.903	541.099	-1.30502	1.9627e-09	6.91713e-08	-	NC_019484.2	109083472	109126844	-	1175	-	-
novel.10001	1573.99	1769.59	1406.44	839.831	759.763	895.984	0.928827	1.96519e-09	6.91713e-08	-	NC_019464.2	78382219	78423408	+	4371	-	PF00076:RNA recognition motif. (a.k.a. RRM, RBD, or RNP domain)
101114570	1602.24	1937.5	1470.53	2961.8	3398.43	3188.57	-0.930647	1.9687e-09	6.91713e-08	ATP5F1	NC_019458.2	87885112	87900654	+	1177	protein_coding	ATP synthase%2C H+ transporting%2C mitochondrial Fo complex subunit B1%2C transcript variant X1
101104926	415.86	410.196	382.435	706.869	783.882	712.47	-0.867171	1.97745e-09	6.93482e-08	EMC8	NC_019471.2	11194373	11205771	-	1390	protein_coding	ER membrane protein complex subunit 8%2C transcript variant X1
novel.9901	406.444	331.99	366.414	169.594	165.218	179.467	1.10362	2.03609e-09	7.12708e-08	-	NC_019464.2	69130681	69219956	+	13213	-	PF05041:Pecanex protein (C-terminus)
101106717	468.43	400.228	456.275	925.307	859.858	762.396	-0.943157	2.07664e-09	7.25542e-08	SIVA1	NC_019475.2	67763806	67768321	+	715	protein_coding	SIVA1%2C apoptosis-inducing factor
101121236	715.592	752.92	675.009	1169.52	1309.69	1283.25	-0.812093	2.08388e-09	7.26709e-08	DCTN3	NC_019459.2	36762670	36770519	+	857	protein_coding	dynactin subunit 3
101122525	1128.31	1278.12	1163.33	2073.12	2190.05	1928.26	-0.794623	2.11371e-09	7.35736e-08	MGAT2	NC_019464.2	39743051	39745608	+	2558	protein_coding	mannosyl (alpha-1%2C6-)-glycoprotein beta-1%2C2-N-acetylglucosaminyltransferase
novel.21719	366.427	279.853	371.986	151.957	74.7703	87.7093	1.69867	2.19675e-09	7.63217e-08	-	NC_019481.2	34348277	34381355	+	8218	-	PF02825:WWE domain
101107357	525.709	502.969	495.982	879.177	880.36	875.744	-0.789657	2.22577e-09	7.71863e-08	ATG12	NC_019464.2	4440881	4461371	-	2341	protein_coding	autophagy related 12
101112530	164.775	234.617	216.644	411.097	534.246	501.967	-1.23228	2.26524e-09	7.84092e-08	LOC101112530	NC_019458.2	249120915	249122259	-	1345	pseudogene	-
101121971	725.793	785.889	700.783	1246.86	1277.12	1263.01	-0.775628	2.33779e-09	8.07708e-08	DIABLO	NC_019474.2	52717057	52735178	+	1529	protein_coding	diablo%2C IAP-binding mitochondrial protein
101116165	1607.73	1484.37	1717.82	2789.49	2711.03	2621.83	-0.755753	2.35164e-09	8.10991e-08	NUTF2	NC_019471.2	34600657	34616833	+	2388	protein_coding	nuclear transport factor 2%2C transcript variant X1
101117696	44.7245	53.6705	43.886	111.254	174.866	195.659	-1.76105	2.37955e-09	8.19101e-08	KIF18A	NC_019472.2	56772199	56852248	-	7462	protein_coding	kinesin family member 18A%2C transcript variant X1
novel.6707	2261.33	2388.34	2669.39	4189.66	4676.76	4025.18	-0.816693	2.46035e-09	8.45353e-08	-	NC_019461.2	51765501	51806536	-	4320	-	PF01146:Caveolin
101121538	1955.32	2069.38	1911.48	3425.81	3555.21	3069.83	-0.759859	2.46672e-09	8.45985e-08	LOC101121538	NC_019471.2	45388829	45397203	+	556	protein_coding	cytochrome c oxidase subunit 6B1
novel.19059	1.56928	5.36705	0.696604	18.9946	61.5046	118.745	-4.7208	2.52411e-09	8.64079e-08	-	NC_019477.2	7128151	7130228	+	1983	-	-
101102229	269.132	298.254	253.564	516.924	513.744	549.195	-0.944732	2.54736e-09	8.7044e-08	LSM8	NC_019461.2	82760875	82768785	+	580	protein_coding	LSM8 homolog%2C U6 small nuclear RNA associated
101106662	508.447	596.509	476.477	1071.84	1207.18	927.02	-1.02022	2.69732e-09	9.19998e-08	NDUFB3	NC_019459.2	202331619	202342084	+	626	protein_coding	NADH:ubiquinone oxidoreductase subunit B3%2C transcript variant X1
novel.3232	426.06	320.489	388.705	120.751	160.394	176.768	1.30912	2.77662e-09	9.45316e-08	-	NC_019459.2	133837898	133917849	+	14743	-	PF00170:bZIP transcription factor
101122673	127.896	281.387	123.995	523.707	641.577	927.02	-1.97259	2.78786e-09	9.47414e-08	ABCD1	NC_019484.2	77577911	77593163	-	3017	protein_coding	ATP binding cassette subfamily D member 1%2C transcript variant X1
novel.4868	996.494	976.036	1019.13	1568.41	1781.22	1711.01	-0.758516	2.89074e-09	9.78618e-08	-	NC_019460.2	76882090	76988844	+	1130	-	PF13499:EF-hand domain pair
101113001	1220.12	1565.64	1166.11	2321.41	3011.31	2878.22	-1.05524	2.89535e-09	9.78618e-08	LOC101113001	NC_019471.2	383074	388033	-	1167	protein_coding	cytochrome b-c1 complex subunit Rieske%2C mitochondrial
101116108	1028.66	1120.18	1067.2	1830.26	1992.27	1716.4	-0.784545	2.89541e-09	9.78618e-08	DPM3	NC_019458.2	103813312	103813965	-	489	protein_coding	dolichyl-phosphate mannosyltransferase polypeptide 3%2C transcript variant X2
101112362	1210.7	1352.5	1133.37	2051.41	2432.45	2198.13	-0.854429	2.9145e-09	9.83289e-08	SEC22B	NC_019458.2	96561392	96584469	-	3680	protein_coding	SEC22 homolog B%2C vesicle trafficking protein
101116171	1128.31	1193.78	1000.32	1819.41	2436.06	2534.12	-1.03135	2.94391e-09	9.91419e-08	RRM1	NC_019472.2	49177333	49216801	-	3028	protein_coding	ribonucleotide reductase M1
101107845	546.11	566.607	584.451	957.869	1040.75	952.658	-0.79834	2.9796e-09	1.00163e-07	POLR2D	NC_019459.2	116479598	116492870	+	2546	protein_coding	polymerase (RNA) II (DNA directed) polypeptide D
novel.1711	92.5876	102.741	68.9638	225.221	249.636	213.201	-1.38331	2.9946e-09	1.00486e-07	-	NC_019458.2	198114086	198129391	+	2140	-	PF00089:Trypsin|PF00084:Sushi repeat (SCR repeat)
novel.18770	754.824	785.889	653.414	405.67	337.672	375.126	0.972722	3.10047e-09	1.03852e-07	-	NC_019476.2	49720921	49755358	-	15871	-	-
101114588	432.337	393.328	351.088	701.442	791.118	751.601	-0.932312	3.11802e-09	1.04253e-07	HAT1	NC_019459.2	136705423	136745215	-	1639	protein_coding	histone acetyltransferase 1
101106598	58.0634	55.9706	63.3909	135.675	196.574	168.672	-1.49824	3.1778e-09	1.06061e-07	POP1	NC_019466.2	78549862	78585093	-	3336	protein_coding	POP1 homolog%2C ribonuclease P/MRP subunit%2C transcript variant X1
101123194	16.4775	27.602	24.3811	109.897	101.302	74.2156	-2.05813	3.25932e-09	1.08588e-07	LOC101123194	NW_014639970.1	1200	8599	-	910	protein_coding	alcohol dehydrogenase 6-like%2C transcript variant X1
101118747	368.781	559.706	348.998	937.518	1013.02	1076.8	-1.24512	3.28749e-09	1.09307e-07	GOT1	NC_019479.2	19578337	19601628	-	2012	protein_coding	glutamic-oxaloacetic transaminase 1%2C soluble
105604846	255.793	222.349	232.666	478.934	523.392	429.101	-1.01085	3.29509e-09	1.09307e-07	C24H16orf91	NC_019481.2	1116007	1117138	-	1031	protein_coding	chromosome 24 open reading frame%2C human C16orf91%2C transcript variant X1
101118133	634.774	670.114	847.07	1459.87	1609.97	1300.8	-1.02197	3.29849e-09	1.09307e-07	LOC101118133	NC_019473.2	24384408	24386197	-	1594	misc_RNA	tubulin alpha-1A chain-like%2C transcript variant X1
101106554	423.706	371.093	402.637	750.285	691.022	848.756	-0.934996	3.30449e-09	1.09312e-07	GCNT2	NC_019477.2	44307494	44410456	-	7842	protein_coding	glucosaminyl (N-acetyl) transferase 2%2C I-branching enzyme (I blood group)%2C transcript variant X2
494438	1049.85	1315.69	1147.31	2037.85	2092.36	2146.85	-0.837439	3.36841e-09	1.11229e-07	ATP6V1E1	NC_019460.2	212812481	212825795	-	1226	protein_coding	ATPase%2C H+ transporting%2C lysosomal 31kDa%2C V1 subunit E1
101103393	458.23	1127.85	427.018	1987.65	3006.49	2983.47	-1.98676	3.42962e-09	1.1305e-07	PMM1	NC_019460.2	216408257	216419483	-	1185	protein_coding	phosphomannomutase 1%2C transcript variant X1
101120772	175.76	248.418	158.129	488.432	454.652	450.691	-1.25988	3.50333e-09	1.15276e-07	GCSH	NC_019471.2	7146102	7158136	-	1097	protein_coding	glycine cleavage system protein H (aminomethyl carrier)
101102527	1137.73	1216.79	1090.88	1812.62	2127.34	2119.87	-0.814855	3.52012e-09	1.15625e-07	LOC101102527	NC_019481.2	19701088	19726665	+	1671	protein_coding	cytochrome b-c1 complex subunit 2%2C mitochondrial
101101877	80.818	125.742	80.1094	325.621	236.371	260.429	-1.52057	3.76758e-09	1.23536e-07	KIF17	NC_019459.2	244801473	244852913	+	4133	protein_coding	kinesin family member 17%2C transcript variant X1
105607080	20.4007	36.8026	16.7185	85.4756	137.481	120.094	-2.21922	3.85433e-09	1.26158e-07	OMD	NC_019459.2	28716953	28728550	+	6348	protein_coding	osteomodulin%2C transcript variant X2
101102582	98.0801	158.711	75.9298	291.702	395.559	381.873	-1.6859	4.15157e-09	1.3565e-07	FAM83D	NC_019470.2	67206359	67227480	+	2370	protein_coding	family with sequence similarity 83 member D
novel.10832	122.404	147.977	130.265	40.7026	45.827	45.8787	1.59628	4.16833e-09	1.35959e-07	-	NC_019466.2	14512728	14517884	+	5073	-	-
novel.4442	275.409	245.351	266.103	100.4	125.421	117.396	1.19517	4.28682e-09	1.3958e-07	-	NC_019460.2	14167808	14234407	+	8677	-	PF03414:Glycosyltransferase family 6
novel.2423	2504.57	2583.85	2259.78	4067.55	3976.09	4612.16	-0.784354	4.32298e-09	1.40512e-07	-	NC_019459.2	23090594	23172389	+	7207	-	PF02513:Spin/Ssty Family
101114635	2466.13	2534.78	2485.48	4465.08	4518.78	3778.25	-0.769604	4.37605e-09	1.4199e-07	SNRPD2	NC_019471.2	52214833	52217736	-	582	protein_coding	small nuclear ribonucleoprotein D2 polypeptide
novel.7464	134.958	118.075	135.141	47.4864	18.0896	20.2406	2.18571	4.42838e-09	1.43331e-07	-	NC_019462.2	10706497	10731478	-	5590	-	PF00069:Protein kinase domain
101106505	6762.03	7096	6911.01	10603	11845.1	10815.2	-0.679542	4.43275e-09	1.43331e-07	PCBP1	NC_019460.2	38098777	38100379	-	1603	protein_coding	poly(rC) binding protein 1
101115396	617.512	677.015	678.492	1389.32	1157.73	1115.93	-0.892269	4.50542e-09	1.45216e-07	EXOSC6	NC_019471.2	1187187	1188466	+	1278	protein_coding	exosome component 6
101109663	176.544	187.08	157.432	316.124	463.093	476.329	-1.26995	4.50663e-09	1.45216e-07	POLQ	NC_019458.2	184069376	184172490	-	12582	protein_coding	polymerase (DNA directed)%2C theta%2C transcript variant X2
novel.1819	11.7696	28.3687	9.05585	75.9783	96.4778	230.743	-3.03789	4.6248e-09	1.48767e-07	-	NC_019458.2	213736758	213742499	+	5689	-	-
101117308	3163.67	3786.83	4913.84	7512.35	10758.5	9039.46	-1.20278	4.66479e-09	1.49795e-07	DES	NC_019459.2	220321994	220328992	+	2181	protein_coding	desmin
101114253	1266.41	1464.44	1335.39	2284.78	2411.94	2202.18	-0.762789	4.69357e-09	1.5046e-07	NDUFA8	NC_019460.2	13514975	13532378	+	806	protein_coding	NADH:ubiquinone oxidoreductase subunit A8
novel.21147	3891.03	3949.38	3498.34	1866.89	1892.17	2373.55	0.886784	4.79008e-09	1.53291e-07	-	NC_019481.2	160724	194361	-	18938	-	PF03194:LUC7 N_terminus
101121718	666.945	626.411	709.839	1208.87	1447.17	1129.43	-0.918447	4.80865e-09	1.53622e-07	LOC101121718	NC_019477.2	10594290	10607111	-	1134	protein_coding	40S ribosomal protein S4%2C X isoform%2C transcript variant X2
novel.7554	67.4791	69.0049	43.1894	147.886	208.633	201.057	-1.6377	4.92599e-09	1.57101e-07	-	NC_019462.2	13013608	13026372	-	4182	-	-
101107673	357.012	371.86	336.46	595.615	840.563	875.744	-1.11834	4.95518e-09	1.57762e-07	FAM122B	NC_019484.2	94969535	94993443	+	3710	protein_coding	family with sequence similarity 122B%2C transcript variant X2
novel.116	25.1085	37.5693	25.7743	90.9026	104.92	124.142	-1.85617	4.99109e-09	1.58378e-07	-	NC_019458.2	6946061	6958649	+	3430	-	PF12346:Holliday junction recognition protein-associated repeat|PF12347:Holliday junction regulator protein family C-terminal repeat
101113160	730.5	715.351	730.041	1139.67	1361.54	1361.52	-0.828236	4.99149e-09	1.58378e-07	LSM12	NC_019468.2	43245459	43267832	-	4359	protein_coding	LSM12 homolog
101114944	5172.35	6268.71	5370.12	10605.8	10787.4	8977.39	-0.853289	5.09534e-09	1.61398e-07	CD63	NC_019460.2	163238279	163241675	+	1012	protein_coding	CD63 molecule%2C transcript variant X2
101122324	363.289	429.364	284.911	774.707	804.384	735.409	-1.10384	5.24216e-09	1.65562e-07	ADK	NC_019482.2	29788637	30330798	+	2351	protein_coding	adenosine kinase%2C transcript variant X1
novel.14747	209.499	203.181	185.297	71.908	91.6539	70.1675	1.35123	5.27261e-09	1.65562e-07	-	NC_019471.2	14269320	14272178	-	2859	-	PF00576:HIUase/Transthyretin family
101118580	574.357	260.685	576.091	156.027	118.185	74.2156	2.01807	5.273e-09	1.65562e-07	ZP3	NC_019481.2	34329627	34337290	+	1235	protein_coding	zona pellucida glycoprotein 3 (sperm receptor)
101117574	3918.5	4598.79	3628.61	6747.14	7366.08	7633.41	-0.840389	5.2765e-09	1.65562e-07	YWHAQ	NC_019460.2	18710949	18741292	-	1664	protein_coding	tyrosine 3-monooxygenase/tryptophan 5-monooxygenase activation protein%2C theta%2C transcript variant X1
novel.18699	152.22	163.312	115.636	48.8432	42.209	45.8787	1.65547	5.27761e-09	1.65562e-07	-	NC_019476.2	45581085	45585819	-	4436	-	-
101112261	36.0935	46.0033	24.3811	103.113	145.923	144.383	-1.89022	5.28001e-09	1.65562e-07	DEPDC1B	NC_019473.2	18600731	18700948	+	2527	protein_coding	DEP domain containing 1B%2C transcript variant X1
101117734	1985.14	2235.76	2036.87	3598.11	3689.07	3253.34	-0.752322	5.29396e-09	1.65721e-07	NDUFB11	NC_019484.2	54233799	54236260	+	821	protein_coding	NADH:ubiquinone oxidoreductase subunit B11
101114060	5782.8	6664.34	6006.12	9704.87	10437.7	10104.1	-0.712929	5.30734e-09	1.65861e-07	SEC61A1	NC_019476.2	59326894	59340144	-	3001	protein_coding	Sec61 translocon alpha 1 subunit%2C transcript variant X1
101118528	126.327	210.848	133.051	381.248	396.765	477.678	-1.41738	5.41698e-09	1.69004e-07	CDKN2D	NC_019462.2	12700205	12702262	-	1094	protein_coding	cyclin-dependent kinase inhibitor 2D (p19%2C inhibits CDK4)%2C transcript variant X1
101113820	54.1402	42.1696	46.6725	109.897	170.042	195.659	-1.73513	5.44062e-09	1.69459e-07	MIS18A	NC_019458.2	121312276	121325403	+	3435	protein_coding	MIS18 kinetochore protein A%2C transcript variant X1
101110856	811.318	1013.61	834.531	1586.05	1570.18	1685.37	-0.864369	5.4721e-09	1.70155e-07	NUP85	NC_019468.2	55185869	55211860	-	2270	protein_coding	nucleoporin 85kDa
novel.17852	263.639	328.923	313.472	575.264	569.219	678.735	-1.00816	5.48871e-09	1.70388e-07	-	NC_019475.2	21745960	21893017	+	7600	-	PF00233:3'5'-cyclic nucleotide phosphodiesterase
novel.3766	258.931	257.618	239.632	118.038	88.036	114.697	1.24012	5.5139e-09	1.70885e-07	-	NC_019459.2	231754204	231761652	+	5596	-	-
101107124	61.202	45.2365	41.7962	143.816	133.863	156.527	-1.55247	5.9364e-09	1.83674e-07	CCNE1	NC_019471.2	39600749	39612345	+	2656	protein_coding	cyclin E1
101117331	688.915	759.82	794.128	1311.98	1320.54	1234.68	-0.785761	5.94783e-09	1.83723e-07	TECR	NC_019462.2	9269506	9297632	-	978	protein_coding	trans-2%2C3-enoyl-CoA reductase%2C transcript variant X1
101112491	852.904	939.233	758.601	1424.59	2151.45	1901.27	-1.103	6.07277e-09	1.87272e-07	LOC101112491	NC_019467.2	76757713	76758282	-	570	protein_coding	histidine triad nucleotide-binding protein 1%2C transcript variant X1
101107567	106.711	37.5693	87.0755	12.2108	2.41194	2.69875	3.7588	6.35683e-09	1.95708e-07	LHX8	NC_019458.2	50821507	50845059	+	1829	protein_coding	LIM homeobox 8
101116430	2107.54	1945.94	2036.17	3093.4	3556.41	3577.19	-0.748042	6.38534e-09	1.96219e-07	MESDC2	NC_019475.2	25837887	25846404	-	1825	protein_coding	mesoderm development candidate 2
101121621	2252.7	2794.7	2201.27	4017.35	4931.22	4991.33	-0.943539	6.39531e-09	1.96219e-07	LOC101121621	NC_019471.2	35798998	35823561	+	4107	protein_coding	cytochrome b5 type B
101120208	1080.45	1319.53	1411.32	2382.46	3471.99	2478.8	-1.12869	6.40496e-09	1.96219e-07	S100A10	NC_019458.2	100734630	100746661	-	1376	protein_coding	S100 calcium binding protein A10%2C transcript variant X1
novel.17427	56.4941	55.9706	57.8181	127.535	161.6	187.563	-1.48517	6.42638e-09	1.96552e-07	-	NC_019474.2	63110798	63112352	-	1555	-	-
101105774	345.242	354.992	326.011	580.691	634.342	677.386	-0.883213	6.50194e-09	1.98538e-07	PDHX	NC_019472.2	63519425	63592257	+	2451	protein_coding	pyruvate dehydrogenase complex component X
105613870	195.376	89.7063	140.017	36.6324	33.7672	22.9394	2.18552	6.66814e-09	2.0328e-07	LOC105613870	NC_019462.2	7148185	7165953	-	2379	protein_coding	phylloquinone omega-hydroxylase CYP4F2-like%2C transcript variant X1
101120669	282.471	276.786	273.765	469.437	674.139	622.061	-1.08458	6.68784e-09	2.03548e-07	PCK2	NC_019464.2	20647376	20655689	-	2262	protein_coding	phosphoenolpyruvate carboxykinase 2 (mitochondrial)
101118792	613.589	762.887	432.591	1259.07	1542.44	1922.86	-1.38525	6.96663e-09	2.11688e-07	ARHGAP18	NC_019465.2	54888689	55088508	-	9022	protein_coding	Rho GTPase activating protein 18%2C transcript variant X2
101116744	1555.16	1606.28	1626.57	2505.93	2532.54	2524.68	-0.659517	6.98323e-09	2.11847e-07	EFTUD2	NC_019468.2	43931589	43972354	-	3456	protein_coding	elongation factor Tu GTP binding domain containing 2%2C transcript variant X1
101119044	2025.94	2077.05	1924.02	3206.01	3146.38	3195.32	-0.663765	7.06552e-09	2.13996e-07	MGAT4B	NC_019462.2	1154603	1195369	+	2256	protein_coding	mannosyl (alpha-1%2C3-)-glycoprotein beta-1%2C4-N-acetylglucosaminyltransferase%2C isozyme B%2C transcript variant X1
101115921	745.409	725.318	707.053	1184.45	1214.41	1195.55	-0.723105	7.15072e-09	2.16225e-07	MPC2	NC_019458.2	118035829	118063186	-	911	protein_coding	mitochondrial pyruvate carrier 2
101116959	133.389	102.741	97.5245	233.362	279.786	307.657	-1.30032	7.19641e-09	2.17255e-07	GINS4	NC_019483.2	34928333	34941746	+	2031	protein_coding	GINS complex subunit 4 (Sld5 homolog)%2C transcript variant X1
novel.9737	32.1703	41.4029	23.6845	123.465	161.6	93.1068	-1.96434	7.25497e-09	2.18669e-07	-	NC_019464.2	49906516	49911839	+	3070	-	-
novel.17660	495.108	505.269	567.035	1063.7	1119.14	856.853	-0.955571	7.40633e-09	2.22871e-07	-	NC_019474.2	71836159	71851650	+	1901	-	-
101104841	785.425	659.38	689.638	1223.79	1236.12	1267.06	-0.804324	7.45064e-09	2.23843e-07	BPNT1	NC_019469.2	21619357	21643888	-	1647	protein_coding	3'(2')%2C 5'-bisphosphate nucleotidase 1%2C transcript variant X2
101116789	178.898	201.648	185.993	373.108	436.562	353.536	-1.03887	7.63423e-09	2.2899e-07	SEC11C	NC_019480.2	58333765	58345719	+	722	protein_coding	SEC11 homolog C%2C signal peptidase complex subunit%2C transcript variant X1
novel.20570	176.544	123.442	149.77	48.8432	13.2657	13.4937	2.58123	7.68943e-09	2.30275e-07	-	NC_019479.2	21961898	21972254	+	5847	-	PF05022:SRP40, C-terminal domain
101112076	288.748	289.82	263.316	503.356	554.747	508.714	-0.897111	7.74062e-09	2.31437e-07	LOC101112076	NC_019468.2	42259291	42260213	-	678	protein_coding	cytochrome c oxidase assembly factor 3 homolog%2C mitochondrial%2C transcript variant X1
101105789	1992.2	1980.44	2113.5	3987.5	4270.35	3135.95	-0.904731	7.91252e-09	2.36198e-07	S100A16	NC_019458.2	102508282	102515297	-	1717	protein_coding	S100 calcium binding protein A16%2C transcript variant X4
novel.9490	387.613	409.429	362.234	196.729	160.394	199.707	1.0596	7.93384e-09	2.36456e-07	-	NC_019464.2	23815692	23822420	+	4822	-	PF00814:Glycoprotease family
novel.14089	786.995	654.78	699.39	328.335	331.642	412.908	0.997374	7.96295e-09	2.36945e-07	-	NC_019470.2	46899903	46968529	-	13635	-	PF03009:Glycerophosphoryl diester phosphodiesterase family
101122251	1213.05	1364	1216.27	2018.85	2436.06	2732.48	-0.922087	7.98012e-09	2.37078e-07	ERP44	NC_019459.2	47480383	47572115	+	4947	protein_coding	endoplasmic reticulum protein 44
101108286	417.429	518.303	464.635	807.269	965.984	1136.17	-1.05488	8.01329e-09	2.37685e-07	TRAK2	NC_019459.2	202606563	202690506	-	6385	protein_coding	trafficking protein%2C kinesin binding 2
101108445	1502.59	1985.81	1435	2912.95	3667.36	3439.55	-1.02533	8.0957e-09	2.39748e-07	CCT6A	NC_019481.2	27699537	27709240	+	2025	protein_coding	chaperonin containing TCP1%2C subunit 6A (zeta 1)%2C transcript variant X1
novel.5362	1934.14	1784.16	2057.77	1070.48	1157.73	1171.26	0.764759	8.18012e-09	2.41865e-07	-	NC_019460.2	133939209	133961895	-	5899	-	PF00105:Zinc finger, C4 type (two domains)
101120784	1762.3	1899.93	1734.54	2904.81	3081.26	2809.4	-0.704827	8.2518e-09	2.43401e-07	SEC13	NC_019476.2	54243355	54270441	-	1396	protein_coding	SEC13 homolog%2C nuclear pore and COPII coat complex component
novel.15487	86.3105	121.909	123.995	36.6324	21.7075	25.6381	1.99055	8.25818e-09	2.43401e-07	-	NC_019471.2	55030615	55043206	-	3701	-	PF15358:Testis-specific serine kinase substrate
101107793	997.278	1116.35	949.471	1634.89	1948.85	1910.71	-0.843294	8.34163e-09	2.45473e-07	TBCA	NC_019464.2	8626482	8710768	-	612	protein_coding	tubulin folding cofactor A
novel.20315	261.285	243.817	323.224	113.967	39.7971	52.6256	2.00992	8.46904e-09	2.4883e-07	-	NC_019478.2	48559588	48566253	-	3023	-	-
novel.13429	142.02	147.977	126.782	56.9837	38.5911	31.0356	1.72066	8.50179e-09	2.49399e-07	-	NC_019469.2	49074414	49079497	+	4264	-	-
novel.4311	404.875	422.463	414.479	223.865	153.159	194.31	1.12257	8.63925e-09	2.53034e-07	-	NC_019460.2	7322641	7341131	+	4833	-	PF03114:BAR domain
101102233	1324.47	1199.15	1223.24	1936.09	2325.11	2273.7	-0.802717	8.65977e-09	2.53237e-07	TMEM167A	NC_019462.2	80121053	80170671	-	4865	protein_coding	transmembrane protein 167A
101118899	823.088	1186.12	770.444	1743.43	2424	2370.85	-1.23428	8.70534e-09	2.54171e-07	NDUFS4	NC_019473.2	25451170	25564758	-	689	protein_coding	NADH:ubiquinone oxidoreductase subunit S4
101115257	0.784641	6.90049	0.696604	37.9891	50.6508	47.2281	-4.03495	8.96282e-09	2.6128e-07	LOC101115257	NC_019459.2	73094940	73096231	-	1292	pseudogene	-
novel.9890	115.342	213.148	133.748	378.535	435.356	665.241	-1.67804	9.16943e-09	2.66886e-07	-	NC_019464.2	67791587	67796642	-	5003	-	-
novel.4478	6.27713	4.60033	3.48302	33.9189	44.621	44.5293	-3.10962	9.52355e-09	2.76762e-07	-	NC_019460.2	19817530	19818532	+	1003	-	-
101123269	1964.74	2817.7	2131.61	4630.6	5280.95	4228.94	-1.03233	9.73617e-09	2.825e-07	ANXA1	NC_019459.2	63033040	63052789	-	1568	protein_coding	annexin A1
101108855	65.1252	59.0375	78.7162	175.021	166.424	174.069	-1.34293	9.80668e-09	2.84104e-07	LYPD5	NC_019471.2	50969109	50973239	-	1477	protein_coding	LY6/PLAUR domain containing 5%2C transcript variant X1
101103490	871.736	833.426	737.703	426.021	248.43	209.153	1.46786	1.02153e-08	2.95485e-07	ATP1B2	NC_019468.2	26882671	26890733	+	2752	protein_coding	ATPase%2C Na+/K+ transporting%2C beta 2 polypeptide%2C transcript variant X1
novel.20341	735.208	420.93	761.388	271.351	195.368	221.297	1.47985	1.03654e-08	2.99323e-07	-	NC_019478.2	49191857	49199468	+	7278	-	-
novel.13045	104.357	17.6346	107.974	2.71351	2.41194	0	5.47285	1.03801e-08	2.99323e-07	-	NC_019469.2	2533653	2536607	+	2664	-	-
101113555	865.459	808.891	870.058	1330.98	1482.14	1586.86	-0.79016	1.06034e-08	3.05289e-07	PCCB	NC_019458.2	250806912	250900083	-	1854	protein_coding	propionyl-CoA carboxylase beta subunit
novel.15216	198.514	322.023	182.51	438.232	1314.51	1196.89	-2.06939	1.07534e-08	3.09131e-07	-	NC_019471.2	49357084	49357517	-	434	-	-
novel.9475	477.846	390.261	454.882	238.789	167.63	159.226	1.22714	1.09259e-08	3.13608e-07	-	NC_019464.2	23218540	23243063	-	12072	-	-
101105056	3801.58	3223.29	3404.3	5460.94	6225.23	5956.14	-0.758505	1.0957e-08	3.14016e-07	BZW1	NC_019459.2	202135610	202148262	+	3359	protein_coding	basic leucine zipper and W2 domains 1%2C transcript variant X3
101119978	1349.58	1633.88	1233.69	2364.82	3191	2957.83	-1.01377	1.10809e-08	3.1661e-07	PSMA2	NC_019461.2	78149675	78160201	+	1494	protein_coding	proteasome subunit alpha 2
101109064	295.025	372.626	282.821	606.469	616.252	685.482	-1.00579	1.10814e-08	3.1661e-07	SUMF2	NC_019481.2	27710881	27722110	+	2385	protein_coding	sulfatase modifying factor 2%2C transcript variant X7
101122692	47.8631	51.3703	35.5268	113.967	149.541	143.034	-1.59696	1.13463e-08	3.23654e-07	LOC101122692	NC_019462.2	79221667	79222789	-	1123	misc_RNA	high mobility group protein B2 pseudogene%2C transcript variant X1
101114073	810.534	904.731	816.42	1339.12	1482.14	1536.94	-0.783785	1.13627e-08	3.23654e-07	IER3IP1	NC_019480.2	46986331	47012644	-	3641	protein_coding	immediate early response 3 interacting protein 1%2C transcript variant X1
101121437	1513.57	1688.32	1462.87	2562.91	2701.38	2497.69	-0.734817	1.15394e-08	3.28186e-07	EIF4A3	NC_019468.2	51409258	51420996	+	1463	protein_coding	eukaryotic translation initiation factor 4A3
novel.22550	182.821	245.351	241.025	90.9026	92.8599	67.4687	1.41218	1.15711e-08	3.28589e-07	-	NC_019483.2	36693674	36700701	-	6860	-	-
101103182	406.444	427.064	390.795	725.864	682.58	739.457	-0.810889	1.1672e-08	3.30948e-07	LOC101103182	NC_019473.2	16002	17051	-	1050	protein_coding	non-histone chromosomal protein HMG-14%2C transcript variant X1
101116189	504.524	492.235	515.487	812.696	923.775	881.141	-0.791806	1.17938e-08	3.33894e-07	BCCIP	NC_019479.2	44191295	44208730	+	1355	protein_coding	BRCA2 and CDKN1A interacting protein%2C transcript variant X1
101118780	295.81	266.052	252.867	497.929	504.096	615.315	-0.989389	1.21308e-08	3.425e-07	SLC25A13	NC_019461.2	13338266	13569211	-	8157	protein_coding	solute carrier family 25 (aspartate/glutamate carrier)%2C member 13%2C transcript variant X1
novel.18558	424.491	460.033	389.401	217.081	197.779	225.345	0.993342	1.21345e-08	3.425e-07	-	NC_019476.2	16810497	16819817	+	6348	-	PF00849:RNA pseudouridylate synthase
101102288	154.574	161.778	127.478	274.064	399.177	399.415	-1.27474	1.21573e-08	3.42627e-07	CCNB3	NC_019484.2	51898348	51960699	-	6858	protein_coding	cyclin B3%2C transcript variant X2
novel.14723	441.753	466.933	482.746	255.07	159.188	198.358	1.186	1.28774e-08	3.62373e-07	-	NC_019471.2	13687189	13725223	+	9433	-	PF00501:AMP-binding enzyme
101115808	423.706	478.434	284.214	170.951	138.687	141.684	1.3945	1.29228e-08	3.63102e-07	LOC101115808	NC_019468.2	60305297	60359091	+	5711	protein_coding	ATP-binding cassette sub-family A member 9%2C transcript variant X1
100135692	188.314	225.416	180.42	371.751	428.12	414.258	-1.03202	1.29589e-08	3.6357e-07	GLRX2	NC_019469.2	10223827	10243578	+	1507	protein_coding	glutaredoxin 2%2C transcript variant X4
100462693	514.724	593.442	486.926	964.653	1138.44	924.321	-0.925168	1.29992e-08	3.64153e-07	NDUFB6	NC_019459.2	100495375	100510551	-	872	protein_coding	NADH:ubiquinone oxidoreductase subunit B6%2C transcript variant X1
101121817	1377.04	1345.6	1338.87	2075.84	2152.66	2256.15	-0.675043	1.36806e-08	3.82668e-07	TXNL1	NC_019480.2	56099280	56134116	-	3222	protein_coding	thioredoxin like 1%2C transcript variant X2
novel.12984	229.9	195.514	180.42	92.2593	63.9165	72.8662	1.4058	1.372e-08	3.83193e-07	-	NC_019468.2	60360183	60365439	+	5257	-	-
novel.2461	477.062	498.369	518.97	284.919	223.105	194.31	1.09009	1.37614e-08	3.83776e-07	-	NC_019459.2	28286758	28302618	-	5545	-	-
101110723	1506.51	1582.51	1530.44	2387.89	3023.37	2646.12	-0.802822	1.38373e-08	3.85317e-07	SSR3	NC_019458.2	229037286	229049389	+	1131	protein_coding	signal sequence receptor%2C gamma (translocon-associated protein gamma)
100302556	896.844	973.736	871.451	1440.87	1805.34	1651.63	-0.837303	1.40406e-08	3.90394e-07	SRI	NC_019461.2	72283566	72307498	-	1122	protein_coding	sorcin%2C transcript variant X1
novel.15107	87.0951	77.4388	97.5245	177.735	241.194	233.442	-1.31567	1.42816e-08	3.96504e-07	-	NC_019471.2	46168806	46189549	-	9123	-	PF00096:Zinc finger, C2H2 type|PF13465:Zinc-finger double domain
101108431	1218.55	1219.09	1256.67	1866.89	2103.22	2072.64	-0.709991	1.4345e-08	3.97675e-07	ELOVL5	NC_019477.2	25115657	25185345	-	6101	protein_coding	ELOVL fatty acid elongase 5%2C transcript variant X1
novel.21332	1074.96	1167.72	1060.23	652.599	418.472	453.39	1.1163	1.44015e-08	3.98649e-07	-	NC_019481.2	3778270	3814503	+	8184	-	PF13920:Zinc finger, C3HC4 type (RING finger)
101119961	826.227	788.956	815.026	1330.98	1562.94	1314.29	-0.79253	1.4685e-08	4.05892e-07	FARSB	NC_019459.2	223743023	223812739	-	2023	protein_coding	phenylalanyl-tRNA synthetase beta subunit
101121813	1851.75	2206.62	1979.05	3402.74	3487.67	3220.96	-0.744024	1.47494e-08	4.07071e-07	TMEM109	NC_019478.2	36368171	36379889	+	2276	protein_coding	transmembrane protein 109%2C transcript variant X3
101110145	9735.82	10712.6	9747.58	15172.6	17086.2	16247.8	-0.683855	1.57263e-08	4.33172e-07	LOC101110145	NC_019464.2	18775710	18834350	-	5708	protein_coding	pyruvate kinase PKM%2C transcript variant X2
novel.5113	18.8314	13.0343	11.8423	77.335	72.3583	53.975	-2.22568	1.57416e-08	4.33172e-07	-	NC_019460.2	102600334	102642335	-	4131	-	PF00027:Cyclic nucleotide-binding domain|PF16526:C-terminal leucine zipper domain of cyclic nucleotide-gated channels|PF00520:Ion transport protein
101115961	2136.58	2407.5	2261.18	4124.53	3842.23	3484.08	-0.750723	1.58504e-08	4.35524e-07	CNN2	NC_019462.2	40861661	40869499	+	1195	protein_coding	calponin 2%2C transcript variant X1
novel.9738	9.41569	7.66721	9.05585	58.3405	66.3285	36.4331	-2.62568	1.59747e-08	4.38295e-07	-	NC_019464.2	49913452	49915094	.	1643	-	-
novel.12939	167.913	202.414	174.151	75.9783	63.9165	75.565	1.33966	1.60984e-08	4.41039e-07	-	NC_019468.2	55388287	55411487	+	5744	-	PF12722:High-temperature-induced dauer-formation protein
105615804	309.933	276.02	339.943	573.907	572.837	578.881	-0.897569	1.63506e-08	4.47128e-07	LOC105615804	NC_019464.2	75027412	75048822	-	675	pseudogene	-
100147794	795.626	790.489	662.47	419.237	287.021	358.934	1.07909	1.63686e-08	4.47128e-07	RHOF	NC_019474.2	53054986	53077809	+	9653	protein_coding	ras homolog family member F (in filopodia)%2C transcript variant X13
novel.21717	2113.04	2087.78	2151.81	3146.31	3558.82	3535.36	-0.688924	1.65614e-08	4.51355e-07	-	NC_019481.2	34255375	34272222	-	5103	-	PF00244:14-3-3 protein
101110967	2097.34	2653.62	2845.63	5452.8	6315.68	4289.66	-1.07988	1.65717e-08	4.51355e-07	PRKCDBP	NC_019472.2	46022732	46024441	+	1141	protein_coding	protein kinase C%2C delta binding protein%2C transcript variant X1
101110679	145.943	197.814	169.971	321.551	446.21	410.21	-1.19785	1.67739e-08	4.56197e-07	LOC101110679	NC_019464.2	83811215	83821061	-	3841	protein_coding	probable ergosterol biosynthetic protein 28%2C transcript variant X3
101122863	600.25	754.453	571.912	1113.9	1555.7	1928.26	-1.25507	1.74342e-08	4.73464e-07	ATP10D	NC_019463.2	66025053	66155190	+	6228	protein_coding	ATPase%2C class V%2C type 10D%2C transcript variant X2
novel.8454	316.21	348.858	268.192	132.962	126.627	155.178	1.17062	1.75429e-08	4.75724e-07	-	NC_019462.2	99315776	99399413	+	13219	-	PF00328:Histidine phosphatase superfamily (branch 2)
101121876	199.299	197.047	218.037	364.967	404.001	453.39	-0.991907	1.76963e-08	4.79187e-07	NQO1	NC_019471.2	36027100	36040883	-	2448	protein_coding	NAD(P)H dehydrogenase%2C quinone 1%2C transcript variant X1
443371	1068.68	999.037	1230.2	1771.92	2709.82	2810.75	-1.14485	1.77812e-08	4.80787e-07	KITLG	NC_019460.2	124463931	124594572	-	5999	protein_coding	KIT ligand%2C transcript variant X3
101109642	42.3706	29.9021	45.2792	94.9728	155.57	157.877	-1.79642	1.78261e-08	4.81304e-07	FAM111B	NC_019472.2	79230520	79243345	+	4117	protein_coding	family with sequence similarity 111 member B%2C transcript variant X1
novel.19678	4569.75	4483.02	4393.48	6775.63	9583.86	9588.65	-0.948484	1.78556e-08	4.81404e-07	-	NC_019477.2	46837418	46856692	+	5559	-	PF03896:Translocon-associated protein (TRAP), alpha subunit
101115462	1702.67	1613.95	1774.95	2728.43	2674.85	2666.36	-0.664291	1.79104e-08	4.82184e-07	APEX1	NC_019464.2	23812985	23815625	-	1671	protein_coding	APEX nuclease (multifunctional DNA repair enzyme) 1%2C transcript variant X1
101103594	196.945	242.284	210.374	398.886	578.867	458.787	-1.14606	1.79903e-08	4.83639e-07	FICD	NC_019474.2	64087078	64092235	-	3748	protein_coding	FIC domain containing%2C transcript variant X3
101113072	384.474	535.938	367.11	871.037	1295.21	914.876	-1.25962	1.81156e-08	4.86305e-07	LOC101113072	NC_019464.2	9214570	9215170	+	601	pseudogene	-
101119489	1380.18	1952.07	1476.1	3048.63	3550.38	2968.62	-0.99277	1.85954e-08	4.9847e-07	PARK7	NC_019469.2	43447988	43465015	-	1027	protein_coding	parkinson protein 7%2C transcript variant X1
[truncated: 4,169 more rows]

## Sheet: Table S5
Table S5. The differentially expressed genes were analyzed by GO analysis.
DTAvsDCA
[truncated: 1,588 more rows]

## Sheet: Table S6
Table S6. KEGG enrichment analysis of differentially expressed genes in sheep ovary.
[truncated: 542 more rows]

[truncated: 1 more sheets: Table S7]
